# Supplementary material for: Fixational drift is driven by diffusive dynamics in central neural circuitry
Source: Nat Commun. 2022 Mar 31;13:1697. doi: 10.1038/s41467-022-29201-y (PMC8971408; doi:10.1038/s41467-022-29201-y)
Supplement: Supplementary file 3 — SI Data 1 [file 41467_2022_29201_MOESM3_ESM.csv]

6.21874846076926	2.48206792705456	0.00161980225397188
86.0125732341292	3.09945522398646	0.00370221607928922
110.049677436628	2.78131447887196	0.00318692941521366
74.7843993671288	1.97333716634203	0.0031964430278926
56.6226647344406	2.03212172865032	0.00352396440421993
153.312350418721	3.04576638340443	0.00294974122699062
182.002136062005	3.16126562927278	0.00284999379231561
8.11701644771933	3.78038665971603	0.00101448795915344
152.164077706796	2.80056601971682	0.00289852427218828
171.693144358533	3.58965998055176	0.0029781748604458
65.752527018286	3.95653296363406	0.00143243627416954
113.764422938069	2.85643753558675	0.00317960840649711
11.343518831952	2.75493862920013	0.00133078696102287
44.2851430791005	3.47059591265204	0.00140002214632494
159.301540021763	2.82384760982759	0.00287260765850058
44.229039812614	3.66706884058365	0.00143752964228347
58.3856344581752	3.9268185532644	0.00130422108621166
4.79656507727364	3.94205377790733	0.0015195110945112
0.824272305798926	4.37003277245646	0.00125388726211388
123.251021387456	3.12664550206246	0.00319399582466867
81.2584043609776	2.73810412072157	0.00355775284306446
126.606169736613	2.47969227059988	0.00295208944329575
113.050877399989	2.09805027995415	0.00292086443119673
86.456756710046	3.46449176673454	0.00393450070829105
209.770762602577	4.10563991453335	0.00290484888178321
81.0552292647536	2.13043950234934	0.0032044269596487
117.613148086274	3.16617806230576	0.00326848945821386
78.549036353784	2.87032382636102	0.0036961007631039
62.5808329798562	3.87362972221568	0.00324895425648229
164.792127570405	2.80168667540497	0.00284745471910164
42.3028070261591	3.55071425314208	0.00155278229441046
61.398901733911	4.68791765754103	0.00322431840884459
113.174281086918	2.57559831673262	0.00307754439525186
-6.05654933179797	3.91538742869345	0.00161429010403988
143.065905427402	2.72760381817046	0.00292657233818429
134.682601071445	2.62812765286568	0.00294621390667706
234.900056426162	4.67342954907448	0.00290182138916715
-3.2643763015206	4.97053532190706	0.00158559551949412
174.46682233222	3.50976769585597	0.00294732702141205
67.9853104506847	1.29908338707066	0.00293338895397681
92.815641920506	2.56055003249867	0.00328131307175438
17.1254780012891	2.88892767818395	0.000379825068052288
-13.3253109614686	6.3866438741548	0.00111143315119772
12.5799783180613	2.18155107063965	0.000605457031337282
105.97345866415	1.94285471351744	0.00291599593139783
90.4771347925901	4.45416966017587	0.00446648849444365
58.7221651679091	1.25315361557957	0.00298683974092599
60.8513704577066	2.79776849500531	0.00403963780269346
-0.589141845298423	4.70838137189918	0.000921593779356494
108.601039819684	3.21638374834543	0.0034045019681066
-4.81484832072182	4.94126017732385	0.000837486248579326
53.102296692413	4.45774836130364	0.00153742906775316
162.782707429596	2.92219330618826	0.00287814735632901
134.328207399555	2.65163065085288	0.00295479697972018
15.6219678270302	4.24543711607425	0.00122038293796634
83.3983363410938	2.13612346569283	0.00318043320448742
29.9181858264433	2.87324014485301	0.000946024303037889
7.60319519024759	2.7533131735639	0.00198588078518881
94.4445344116555	3.4774328942349	0.00378083363773999
90.766326479412	3.08726255527761	0.0036080849557749
58.6470289003595	3.78783172223217	0.00314179154231643
175.297638836006	4.2932156173038	0.00313480214198808
82.4507700824343	4.73046867881928	0.00160474322145629
4.81990278857739	4.44493168738166	0.000930000939550415
27.3643406915827	3.50255288335443	0.000653064041592264
32.6627989716712	2.45202631002236	0.00240762358989772
63.9665188760665	4.29559888874288	0.00169028833936179
100.011264165487	4.76135077457257	0.00443369236668789
52.647725730144	2.90682280074212	0.00233810564854055
109.533683899136	3.09152487498339	0.00333076030664711
83.5377753312039	4.17766640419518	0.00444743054965407
136.982169558949	2.48123815522624	0.00289782605935266
142.085273986611	3.06238769109116	0.00302036053999476
74.2628250851866	1.87265153822884	0.00314849562789237
14.9858199163543	5.2284949676267	0.000898482752829585
86.6619644360418	1.85173307964747	0.00301810298041468
57.9482156799535	1.33654546832323	0.00303868828413231
14.5755135093435	2.45642844913047	0.000432034054287737
138.337477850095	4.41414327754378	0.00356374841313173
-4.66124061190138	2.73818235316671	0.00146296187989526
91.114333287728	4.2112111586364	0.00430476726936415
99.5493782988646	4.04918828642391	0.0040354443320769
51.0696275730541	3.12299932899797	0.00446089154331521
76.8036295054706	2.02612417016414	0.00320028483096228
-22.2389822994523	5.63802871173298	0.000599079172639397
128.084922055277	3.81507000072279	0.00342969320304151
-8.51160316169358	3.90565140779898	0.0010594415169308
34.3558232417788	4.1034382112045	0.00127615393197683
-5.6537468352487	3.43185524647222	0.0017965057669998
84.5971570625145	3.07557146041104	0.00371376211192648
122.187114594564	2.31440093100323	0.00293130659726809
68.4420887604451	2.90456674297363	0.00393909555487617
58.8940356052032	3.20224286813503	0.00206105501491543
64.5796099827118	3.69360410861332	0.00244725201602188
31.2838771101183	3.86504641203638	0.000764937634056821
24.980985814964	3.7089740384992	0.000521521732186515
83.5642762904954	1.72262225982354	0.00299093209525274
73.0799455676073	3.18377360954884	0.00403824046747533
126.720200135831	2.38517638328744	0.00292458647030562
29.6557775337716	4.00654595074724	0.000528107969317432
128.577827929533	3.27146985459325	0.00319733699713538
49.2491433036682	4.41320516862286	0.00146068391276014
-1.84943876131539	4.05116811541224	0.00101177312052745
-14.5151237343425	3.80594855035394	0.000968427585704127
118.235112977781	2.09942606368182	0.00289350490708458
16.988245618153	3.28723878203738	0.000174764511928643
56.4468194865295	3.57875713142544	0.00174215489464833
70.9505756159715	2.61588160062697	0.00366999074945481
94.1058764467682	2.30650465520132	0.00314366573614257
155.198163272336	3.82508503209313	0.00315187392287442
-1.14678074591724	4.03720033594559	0.00120899591050508
-13.8481812305899	4.25090047770154	0.000906791693396153
-14.12031447428	3.83820023227854	0.00125609459824822
86.7113314487591	4.879624520702	0.00141058246388601
160.225998509166	3.20697529111057	0.00295074497544732
70.5687000542965	1.48729311060346	0.00299531223318192
-3.05534911675652	3.08338113309568	0.00126285029011186
131.275436156289	3.00417497667894	0.00308038754107377
115.955652804923	2.5419728376491	0.00304375341350165
37.2903283292789	5.24660833942996	0.00115311898453748
48.4819787995225	1.54852886346399	0.00330107061869791
45.2981490466281	4.36288661590479	0.00193351221169075
105.743297573563	2.10507585421831	0.00296905715467938
128.933088774331	2.38649405457308	0.00291394116657489
112.378214207676	2.31561390743747	0.00299360188600862
71.1562509197042	1.53406324634353	0.00301211246967286
56.4859193050856	2.21439737176821	0.00367013206799061
70.3873744660641	1.62421416137976	0.00306298775822604
-15.4457199882847	4.37249488726459	0.00139358124795833
83.354596535732	1.45411083473426	0.00289145904946141
25.6174360227571	2.87359793029767	0.000925300906331701
46.400907656059	3.4552292885746	0.00187506490384621
23.1174186114876	1.93508686673876	0.00217354679562823
66.9259348321472	2.03139444195967	0.00334139627193692
69.5774487039061	2.63633490354708	0.00371330136985073
57.6937850158433	1.80820310738983	0.00333642822866844
173.376191242259	3.5858167573924	0.00296901564705297
95.1847479596978	4.01860003709489	0.00410808500487096
74.3117590586475	1.81199131058311	0.00311683107251398
169.756753523911	3.92572380356374	0.00307390096531459
72.8297012020926	3.47616145028719	0.00424040053606454
49.0734837317812	3.24882949286298	0.00210181477158779
89.8146721394085	3.09973206647308	0.00363288991493041
90.5338054400893	1.72420246070043	0.00294005785015517
72.2503942179481	3.92749346843272	0.00206003141990658
94.4789213110849	3.21913021033945	0.00362319987053233
-23.6023753887358	4.72214656029639	0.00304714694186092
135.315688765762	3.59750527345309	0.00325306150296857
83.0108539755426	1.8426342222007	0.00304630478055732
152.038977410843	2.7455770108833	0.0028885869888866
69.6606970642583	1.2	0.00288018999873754
108.126666947068	2.18968469605908	0.00297912805615161
112.341320001687	2.4657898215156	0.00304522522162546
63.1203677905675	1.76899982322179	0.00323117483158655
7.50363687919274	3.52801675992293	0.000877637187789048
100.015108678719	2.01051965582427	0.00297690136743635
59.0833264656878	2.59515960971797	0.00392086502641429
87.7660917461512	4.39476616343128	0.00422235299566928
106.554579023271	3.13084791312471	0.0033877082618275
123.846776892465	2.44509237499052	0.00295849471522141
18.0050980308522	4.73757522333289	0.00153445413658833
53.4260294365478	4.28378739618291	0.00136364793483851
37.6784755987795	2.76023485344624	0.00158552487549197
75.4799892760976	1.73177781888508	0.00306659616101178
-4.91936981532057	2.84788123759082	0.0015416981855028
24.1304592274071	1.56295419313294	0.00226254819494617
143.456544132058	3.09609133626459	0.00302177029653648
56.9586544913911	1.2	0.00297670667572287
73.9719802718978	4.18955262778133	0.00222558983121219
219.80981725388	4.25744437342671	0.00289219891035746
145.856509423374	2.75197453768596	0.00291797496100632
5.57810898020562	4.64758525356096	0.00169035513527231
113.963756238624	2.66383189802354	0.00310377913346845
144.00944368291	2.61844616104815	0.00289633428163938
136.888488529986	3.40022473520994	0.00316788249319235
58.0753953668085	3.48971226934491	0.00134799709607929
51.487168575531	2.71065039586331	0.00192839109435627
65.7489153690109	1.2	0.00290590271675838
127.742601838255	3.53646686428694	0.00331264942984141
0.468096476121838	3.7284569993931	0.00163064451903034
24.2893111095479	3.48717889068836	0.000685264088249984
99.1229381282304	2.29615850573786	0.00309249754445751
136.434608591024	3.97146737398239	0.00339334265977694
43.1087837559553	2.71238004503504	0.00247457154234355
112.000310964851	1.87685762993974	0.00286547188312595
64.0284061196223	2.04751205175866	0.00339977963565332
120.024097971649	2.22961448015258	0.00291960987499905
91.8140227545338	3.52070890575377	0.00386062090292027
103.229887224898	2.99694419817498	0.00336746880284842
-21.5698541208903	5.14287011037163	0.000900154022708745
54.3850226324912	3.15198413762121	0.00288259756375748
79.2663672806203	3.52737283013892	0.00413311189654821
42.3874388367158	4.07334690756388	0.000842824556863676
26.8915288286317	3.32933429555481	0.000809424662476676
3.40597699506108	3.71000506711806	0.00147343209730725
126.495138707385	3.16923338977724	0.00317980882661061
131.932386131091	2.68430841651068	0.0029783216819586
17.1894268450606	3.90457441854031	0.00142152253238744
114.996206314403	2.74233767121363	0.00312363695920181
118.292382625674	2.50086827721467	0.00301208060416026
148.075503165969	4.48909916313176	0.00346798974286234
116.125944274089	2.17138105587449	0.00292518624357202
151.6051899183	2.55506977310255	0.00285073023879106
186.158393803281	3.25179376211478	0.0028484246678485
63.1499284321063	2.78255247595366	0.00397207179184401
65.7679108167066	1.52716875894782	0.00305921459803263
89.0203372034071	3.37204990639943	0.00381947287192496
72.6819071840965	3.56732830916039	0.00430697628947233
108.097113234895	2.23048231558273	0.0029945014463616
93.3355506444536	1.68041203640983	0.0029075509343691
-6.31854912317159	3.61181557269574	0.00126718380801086
64.1792965531152	4.05627775867846	0.00316451180266172
54.0122533893666	4.30278085477197	0.00196268335840704
82.9143238751369	3.59773907549139	0.00410456098582522
77.1569380355604	2.77250762320491	0.00365653085117113
124.915460205036	3.58148011739252	0.00336354312044429
116.702507551417	2.11538163476198	0.00290517149418679
111.617709451739	3.08277122545478	0.00330112292229679
40.2213755093361	3.90414101253966	0.0041293609268571
130.101466446988	2.70979508332321	0.00299683745456943
56.3028422157706	2.14387311967552	0.00361621748490708
25.9603772189205	3.70605043610699	0.000569968491862846
109.656583704333	3.79371402514602	0.00369346371736024
102.94937012896	2.77765535144577	0.00326391567903911
31.8848867805539	3.72154584082066	0.000684688081427128
108.580413933386	2.03307000872418	0.00292802715423437
20.2353450396495	3.77578018632004	0.000195592299578957
84.5743473629442	4.34448556772585	0.00370602750121872
79.200638956336	2.13785587257772	0.00323080078939883
134.234652952917	2.47263753286144	0.00290825812760104
-11.3507940849978	2.5975993620138	0.00181219209913837
199.231524525229	3.6535721354182	0.00287023848507572
23.6375897986773	3.01131329679083	0.000738355029842531
107.226323522262	2.15284177107567	0.00297307849547713
-12.0827343367268	5.05322364832235	0.000811802177296311
34.4947858837521	4.37461564009164	0.000663285523224436
128.63691040798	2.46686824101721	0.00293706505685217
12.0693191450536	3.91196234356531	0.00133878215620154
13.727133307158	3.78378281914188	0.000998687987804711
124.062745944741	4.08700152207455	0.00361553468364853
139.638370639865	2.44162430592885	0.00287468712162048
77.9422726463441	1.55080780898524	0.00296296267800037
-18.9308461310443	4.34045302794014	0.000900140483119895
91.643665024397	3.26967541559336	0.00370534398656927
-1.95117752820332	4.05587385046196	0.00109035342512189
118.149370588304	2.09276887291803	0.00289385711939351
111.099275311551	2.78458664745746	0.00317678084993512
11.4611637441926	3.89257074126376	0.00121901431668462
143.506531347105	2.49104320544959	0.00286931378596586
-10.8136367167552	4.38897844134574	0.00110565194926792
84.008695753843	3.12967230797478	0.00376294342910142
2.57080882233966	3.86341376270869	0.000954351999043013
61.9315515835327	2.72759032709624	0.00395697126882267
50.9935610302871	3.91162221219745	0.00202520291273863
4.59872602120931	3.63518410930601	0.000957560738522333
23.3851296300384	2.61773012762933	0.000976448502905438
57.8704857487334	2.63705505097911	0.00398460008594657
36.9121228207989	4.2990241510583	0.000737917055797771
42.3130288910331	3.7243842620524	0.00211499249813036
203.203582859223	5.13473007382355	0.00315832991747524
81.9362190199572	2.99476275388865	0.00371320243001002
36.2396974262392	3.07367665524332	0.00171387089125351
89.8744576294252	3.55737070109197	0.0039229392678256
51.7608256152308	3.53873116176478	0.00122288925451619
63.9525387126136	3.99668452718873	0.00344439112210106
48.4883396015408	4.75640368569808	0.0013500196160509
76.0035114041947	4.05441749639579	0.003410806553912
70.0823157896607	2.80724462029593	0.00382821375781807
52.8850093568031	2.61545204408377	0.00408740868794993
27.6056304757058	3.45923861479953	0.00189083647386305
48.3530041269129	2.41193385029362	0.00404070562779032
158.66024290613	2.8249583924047	0.0028762690330362
134.781357482959	3.57192891496121	0.00325076509774043
69.8859850726329	2.72580782859487	0.00377267427722854
123.230521648516	3.22466134284906	0.0032337085832274
68.4853348136508	3.02870488020017	0.00403106091656829
142.811217315149	3.18413205202895	0.00305143060832694
104.199089116397	2.08774065990349	0.00297333237017811
31.1805094463136	2.95225257125401	0.00134989568475735
122.565963606214	2.42905455254277	0.00296060703198054
110.201425414415	3.60481368579487	0.00358028692004094
137.776607088294	3.36941979382888	0.00314872842590607
102.250060354213	1.72188769450061	0.00286998373128346
-4.99575631715029	5.12435341436342	0.000809645642329358
136.846483178723	2.54366438679622	0.00291327883108115
84.4133856179155	2.81271001982918	0.00354946539425786
62.2128904968618	4.28262979780477	0.00163876515305203
87.6095816520254	2.57776951317265	0.00336093007871659
5.58520237477686	2.52392285122411	0.00180857956912781
47.5988907926772	2.3547444499646	0.00401038768857049
-14.6313278228408	4.22290942034242	0.000929065619206171
80.2768664065728	3.43742280254537	0.00405275920508175
200.203922803309	4.13227885975199	0.00295112160053165
90.9871801665754	2.63664957658678	0.0033443836992658
94.7069531959493	2.15890587123611	0.00307573087317866
91.9001263030005	1.79478682866546	0.00295641437372683
19.5968288302092	3.14897161408529	0.000487222851618789
100.689900878886	1.94759329572878	0.00295078017218825
149.900292350693	2.8143992055325	0.00291292763561032
108.827466753641	2.39988014150984	0.00304935382224083
57.7021099742687	2.36324725850691	0.00376306107739185
14.2367711260991	4.69615076000647	0.00120028307029402
175.980255455262	4.58052674934543	0.00321367616229245
114.979684668406	3.20168440364165	0.00331562080596272
34.8788048649396	3.91755529437809	0.000799406356184914
111.667045672136	4.06154743245882	0.0038073798156168
64.9483671461152	1.2	0.00291243420772079
98.7889727515776	2.59290012498226	0.0032245927421791
79.6445469378343	1.4245507919346	0.00290294827721444
99.1561067695454	2.6613755757162	0.00325355954226211
55.9475630106159	3.94357325406031	0.00137187726135372
45.1855874913972	2.52180679685352	0.002978694931699
114.088586863525	2.2511407777007	0.00296069324010868
120.757703712079	2.06337517415052	0.00287146610513123
83.1898822437519	1.74267877277473	0.00300174604752519
62.154954075151	2.27113851321163	0.00359399018214564
118.63812810844	2.5478042909075	0.00302601079915674
20.1178112735418	3.55334519990154	0.000490438311965628
56.1254377617938	3.45231824777874	0.00165756740265804
70.6918041668772	1.2	0.00287397603265485
91.2123755082296	3.18392962597662	0.00365877174604996
132.169341223583	2.52716475445613	0.00293450846648097
174.014011388752	3.54497382620401	0.00295737728374884
92.1012670801597	1.8606181148432	0.00297879794059851
45.404934731811	1.22545845121392	0.00311353401663115
51.5205681510656	1.67505943566131	0.00334648132890641
22.9870974157602	4.37795072472218	0.000141408946847174
2.80570946838652	4.12042329375215	0.000925727098214935
39.6883451636888	3.80686526344034	0.000800060905728505
142.306987792531	2.43154627933767	0.00286195293686246
-0.982488571861476	4.27980825289167	0.00108443277027601
89.94277918123	3.94564139188198	0.00416550938952542
6.21036749945405	3.49244801468405	0.00174526832753805
8.97641823965426	3.59255098562875	0.00129887881515402
27.6484791560648	2.73958795425909	0.00114119873824358
148.954911875213	3.07405310953154	0.00298118072613368
106.74895642427	3.54222848902691	0.0036018613119406
95.1799303251847	4.87345227356986	0.00380992772935459
71.1162724049031	2.41917943238951	0.00352936049608595
95.9088487206287	3.43322089226254	0.0037273676396266
60.8748019704478	3.98207990072881	0.00155609190825828
139.524756326793	2.41477255743007	0.00287044318665544
66.8095274433652	1.23556649148857	0.00291283054744782
127.646964785784	2.13319709940518	0.00285792550055522
31.8973681715483	4.8919917223353	0.000638701042580722
58.2774674319473	2.8952644283267	0.00416640260019692
103.475146734241	3.23377537636017	0.00348515661620155
-3.7368334304454	4.02390159939352	0.00108489344993018
179.780189673536	3.08382218957824	0.00284270521678433
84.0746174565006	1.74466914360757	0.00299561208682215
80.3845342554572	2.49708265219547	0.00342056294920343
54.5953885275683	1.2	0.0029972851618462
55.8271167063514	3.67225401787528	0.00185628093806932
160.130774384953	4.00589841471929	0.00316845749686751
117.270096974642	3.81422273796287	0.00358125130430233
121.02740453325	2.3867323845401	0.00295807976125055
26.7498792796087	3.70202954783994	0.00059298249921688
-4.08849237832948	3.58871532900671	0.00268906402412354
147.810085390265	2.50066734948153	0.00285408294715539
127.833028965979	4.09973802364861	0.00356512402176431
79.1578627175113	3.3065416796472	0.0039859532974182
103.826359480615	2.65855554416491	0.00319895176790519
13.9340083474614	4.13743877295749	0.00117280558937365
96.7784296633485	1.91567823545342	0.00296502080416048
-4.63159576151929	3.37446161686445	0.00131190074391674
100.774615693348	4.63405341876902	0.00434615902672034
77.7081198547556	4.44389388570859	0.00250554152414142
191.546885836794	3.89184887164965	0.00294433790889205
68.7160154595839	3.88347355072032	0.00206229214931311
-14.2169190490198	4.7622481507212	0.000802681877969714
23.8393960233012	4.81360131852307	0.000994222633072621
110.280828702301	4.33635828450918	0.0039908390822524
80.3159792864369	3.14606623389845	0.00384897537179167
129.83994575452	4.40379253644376	0.00368382003889857
52.2729337119303	4.73077589098403	0.00105542525196309
-0.669559685152552	3.61133861982818	0.00132367173056252
7.22069699797044	4.59052705033939	0.00103939857864902
98.0795241078337	2.63782359666057	0.00325258328117853
20.485572018146	4.48552103461031	0.000944368803199937
23.8579991604227	2.08805368220171	0.00166455091058836
160.342627809142	3.54233797145064	0.00303324694258311
17.37131390405	3.3863410488546	0.000177674638845865
107.555379431254	2.37996734596702	0.00305102642060753
24.1995836906264	2.19942492361181	0.00195933966197864
144.095760206921	4.26434021975861	0.00342411205489869
62.6938156300103	1.66069085941651	0.00316878061115275
156.4415314682	3.10548423102256	0.00294859861776738
68.9481245943378	1.58379690483896	0.00305849033226855
25.6539448045703	3.51419591052985	0.000971223985433227
93.4633745040859	2.2105789661531	0.00310848881263848
109.695069591243	2.23421325197471	0.00298466410358114
-12.939723608572	3.45485095277014	0.00139090764896633
55.1760635065086	3.48137452381617	0.00358569453193626
98.3082043825247	1.75517820072739	0.00290323539031479
78.1269035334123	2.68492786247861	0.0035795495916436
83.356986846401	1.50323587265575	0.00290777489610987
101.191282818376	2.9021598174167	0.00334530420358629
66.2132482674975	3.41427808892616	0.00223012460591353
5.53001834472173	3.5950897329938	0.00108907683173806
47.9851176654997	5.18601132498953	0.00102619296850872
94.3060919627301	4.23041308157407	0.00423981028271987
44.855445445529	2.9119892189556	0.00280017532587159
-17.0453015157722	3.81454366815578	0.000720334910282137
146.319844892422	2.91824420364989	0.00295647421658964
94.8370817277499	2.43434117082764	0.0031950348237229
62.7695773682576	1.2	0.00292794731506524
84.1549314371919	1.56127286603708	0.0029229559412075
91.1910494985524	4.07549129206088	0.00421227145596852
99.7247848130284	3.39659638300761	0.0036367077859333
6.67207451293169	3.51068642265647	0.00201494512620555
129.188704172667	2.59154984551172	0.00296710928475853
205.090967371412	3.73041905598026	0.00286212149141518
124.148221154185	3.22001041774103	0.00322122994379096
140.538658069505	3.02493342675083	0.00301903947800345
115.311728997137	2.49386427927417	0.00303171627183642
172.59558277525	3.00700825786663	0.00285625857855282
-11.7448579739446	3.02171638034625	0.0012378714514739
93.1824510259451	2.024780673126	0.00303466648355444
174.975413516442	5.13770846704787	0.00340616454626606
202.608409746078	3.61833664910208	0.00285283690368461
71.9724491221002	2.32509132267175	0.00345199955523062
55.9581440411563	4.70487252945346	0.00158534287912401
101.080036998707	1.99837785063368	0.00296455507830581
77.3117477670622	2.89146402771202	0.00373431956734072
26.7083504709903	3.64238582397839	0.000775157693824856
141.297847437694	3.28022384747271	0.0030921935878457
140.078190912876	2.88494877476502	0.00298307056030631
135.149809757533	3.34199771634699	0.00316281021548176
90.530254840944	1.69311366401374	0.002929705689341
128.523113118714	3.43471510090019	0.00326153872317065
55.057250956226	2.22041104203799	0.00370636949559034
165.661234765093	3.05528692859123	0.00289276152893179
75.920766566812	4.1179495911997	0.00348156731058557
81.5305499624304	3.06767720831474	0.00376933999978511
134.156926625678	2.26156234158837	0.00285955360950472
66.6669023085904	4.99604757528131	0.0020918197591649
68.1650532612224	4.57347865043324	0.00209036706934075
103.230724210292	4.58155106043206	0.00425960775751512
24.6799575889538	3.3028403703142	0.000875347211546986
88.5842473972467	1.53952562436683	0.00288976729576087
110.068355159658	2.80994434829225	0.00319806316332765
99.3841276188813	3.00813333541523	0.00342685724112888
16.9094560654147	4.14924122807035	0.00207229175207034
51.9473561505446	2.85431852197707	0.0018608287322073
76.4236543575628	2.2265628548819	0.00331788683376822
131.608883763867	3.72708115597692	0.00334817126377309
71.2107501897746	4.37523484501197	0.00154438464503654
143.694518319967	2.60702645581347	0.00289450955752239
76.2752776724205	3.87617486728336	0.00336421476697242
41.0266994677487	1.96589782919576	0.00382639861248013
51.692883609144	3.29059504356205	0.00132885082873521
-15.2529081987235	4.4253069542364	0.000970753265297364
84.1767472424046	3.42145769462853	0.00395420411108002
131.708814043252	3.39587058669695	0.00321436312875556
74.6416300303931	4.10437151647048	0.00195009272954704
48.7976673716624	3.37864723677268	0.00152054627468107
122.745815778735	3.50247291420201	0.00335518591666505
4.97316897066251	3.35230839259382	0.00128810606830515
193.158229398269	3.55319809755436	0.00287497341682965
111.012110833237	1.92933857488149	0.00288389486717191
161.766653630706	3.75110783422601	0.00308136653600539
56.6167706507774	1.45425873376394	0.00312089811194422
47.439523472351	3.90714963451561	0.0015714309176
7.20812083159194	4.09234495628147	0.00144046451531813
51.9008506174619	4.41581944659204	0.00177380806823474
67.5380981706103	2.61407233604372	0.00374081688860972
-10.4319374633451	4.22858777075353	0.00113913731871976
197.132770809733	4.49092262249544	0.00304236489783135
71.0566229657635	3.05292565376046	0.00398889754215584
62.0458481790045	2.93786849178121	0.0041125042867593
43.0406219628075	2.74676828024903	0.00189687341857827
75.0641601841821	3.59101980578838	0.00427062071296315
112.772439390862	2.79754407978866	0.00316542905147664
93.9672063511423	2.41041767197632	0.00319286502721178
109.26580424751	2.19617406180136	0.00297606876451487
77.9722668068907	3.67994129172776	0.00426099023359215
91.317698312789	4.06402163652561	0.00420294999290994
24.5364016311961	3.54856652162472	0.000679164360313355
121.890566693709	2.65594861374782	0.00303742100614133
191.106049803386	3.91692097128786	0.00295090000767281
44.1280586085847	2.61660824570995	0.00195299983297929
54.5637755609532	1.37287201219157	0.0030975694317639
54.9304363406282	4.14993416487325	0.00191573355586031
65.1832391481323	1.27692007496676	0.00294356366425867
100.181140299543	3.63084919238711	0.0037660506581966
84.178763471949	2.30323426077115	0.00325573689097234
120.140307064843	2.42044373424232	0.00297534015845901
103.508478769832	2.75198540646984	0.00324391348274159
147.817002018595	2.59311060561509	0.00287233589362407
111.20373964781	2.82707511594938	0.00319454187250457
160.722932071944	3.59272295216365	0.00304428036660956
68.676955586383	1.95863978455064	0.00327017767699731
115.995267989734	2.76149236908722	0.00312152881586819
92.7736858523047	3.19664869627911	0.00363921617335606
-5.97823379318154	4.20272739058205	0.00105510622457494
72.6976310968939	1.9068536232909	0.0031862452775752
119.818906228647	3.551966379219	0.00341628515768658
76.7094164175558	2.18687093833081	0.00329107088513077
87.0227656307103	2.29149944283371	0.00321523582859095
70.8615528059971	3.20304589114112	0.00410274643576287
87.0682712259426	3.15302745743476	0.00371844567559894
96.9284706527906	3.837874141333	0.00395742457680558
142.909234155532	2.99263753335868	0.00299439022011737
-0.434702982186523	5.11671867999406	0.000702826067402263
39.9820849945382	3.80706740830844	0.00126458096682919
10.9173603183204	4.21537439348846	0.00149449708844043
91.1312842763989	3.05594043735537	0.00358300161278644
65.9245476511924	2.99507293708688	0.00407012934623333
65.6300235197308	2.22694983138861	0.00349552535379117
47.4676880017287	3.96222881537424	0.00239903171393449
120.419754518629	2.89015961435761	0.00313085062618323
65.3553719841977	1.27449137606347	0.0029406292359633
12.2175787345609	4.37459704781438	0.00118935093461568
92.3766707953849	2.07257787952649	0.00305921728658621
21.8997732675443	3.50145055081588	0.00042763326100831
85.4635863254892	2.67531278894793	0.00344816643794012
114.069751149684	3.43638246077189	0.00343723669657983
8.9757188182608	3.89060603090471	0.00236905804145336
81.2267682356617	2.03826487505223	0.00315378702929897
31.9188441034411	2.88833087409585	0.00121574741641097
25.0512216499704	3.96818411861777	0.000417652927864319
65.5192232197209	2.43992483542575	0.0036517280609458
83.7791266697219	2.13213343634386	0.00317619023380561
23.865302879366	3.31564684759263	0.000563584452904966
11.1084975478291	3.16749488178256	0.00144949987116766
113.648410128353	2.7437077531627	0.00313625216623412
169.94862325909	3.15665270679502	0.00289495058806146
68.5112340917386	2.20218091798032	0.00342532304124576
49.2419779533153	3.78130935168935	0.00220856419188876
67.1315061989534	1.93047398610687	0.00327448855521398
27.6136936368688	3.2180989583869	0.000817316066149348
101.810352282278	5.55847348639185	0.00208712824754576
117.379916505969	2.01497617359444	0.00287577480404122
276.674145181765	5.07453539411989	0.00282645962072173
91.8206601423788	3.99497274948668	0.00415905442872641
-0.871392932213065	3.98008552846918	0.0010808389904404
173.947293618118	3.43809566209601	0.00293497054463216
49.0917267879358	2.47425178163517	0.00354545246244808
123.48770113575	3.40344834200255	0.00330560538815781
23.7050876649429	3.43233636690968	0.000674189521604803
96.963315148026	4.20651087861641	0.00417704313199068
-15.9341399932332	3.87454815746574	0.00134315991603607
70.3584845541547	4.00925222094552	0.00188844418252656
103.982856969759	2.20996916669724	0.00301773789630736
96.7845862500218	1.77705360964387	0.00291902028241695
67.9589016974482	1.31237380584212	0.00293894904944577
-30.0147209319423	7.2216463615466	0.000586378223567263
-11.3409676481801	4.4145925580687	0.00100476345400658
15.3372664390738	4.73802853907278	0.00154242877027317
33.1143953911911	3.27953705574487	0.00107466986801453
59.6873175556787	2.59381771263201	0.00390384887157209
93.9489964270887	1.6651975575409	0.00289825865087642
30.6599079683097	3.87014990644161	0.00106067443010285
155.308085733546	5.3315280020288	0.00373370326489691
86.9585460586186	2.77412788084917	0.00348275217885147
-0.125295704630288	2.70701292397199	0.0017103847449549
93.5702991483463	2.16397010947348	0.00308789695691121
88.8880976624285	1.77782155008725	0.00297184854964223
132.681472741097	2.27823874601641	0.00286839252911241
133.861447109706	2.99491085513711	0.00305663443852659
47.5723375263039	6.20252912891212	0.00100696458223917
101.139461640301	1.796145522896	0.00289911321220305
10.8796942098661	4.35614155163794	0.00114849705148721
61.6090561653029	1.72465484647587	0.00322355748189548
81.204488432048	1.72688963584512	0.00301073345625707
124.95452146164	3.11721901662922	0.00317482881486569
97.8960766927352	1.83422270969895	0.00293017795124943
131.871130094645	2.86691911581974	0.00303135323021424
101.118943262079	2.62859689475906	0.00321589019785065
69.4592061854962	3.77002278921815	0.00259491200867498
66.230243040568	3.24903076372323	0.00424206567457196
80.7062622732283	2.04415485689231	0.00316452727318669
135.099919455371	2.45806732462956	0.00290017067086336
80.1080586736814	2.95523757023013	0.00372203954006296
98.7571899457603	4.06404210767048	0.00406063264659516
29.9610545050187	2.51417501243653	0.00164426947501397
-4.00850922978664	4.86559097000216	0.00127468659913191
115.24837628764	1.93379984401336	0.00286482369658878
179.669105467294	3.62963362390428	0.00294677559080675
1.72868301614413	4.28267984624055	0.00123464654618419
101.532645135227	1.86072257787153	0.00291600773136918
89.3722670173599	2.41592106593649	0.003250301634468
89.515444701677	2.12743740751069	0.00311056218681411
140.847946640216	2.9771017860702	0.00300328802622547
79.5225599798279	2.16412216139771	0.00324089733922596
142.90847247525	3.45073538940005	0.00313390324625594
84.6687548419497	1.56295908702065	0.00292152210444503
87.7338278164086	1.69000242082898	0.00294660739471543
85.2734851471044	2.89815823734065	0.00358861915982616
65.337243505756	2.51357979447809	0.00371088147271719
85.0236401742612	2.25591348359394	0.00322210621819823
63.6082978309191	2.87710829175549	0.00403432366822008
92.4199547075853	2.44466002732864	0.00322705468041944
18.9973780834717	3.20053102353573	0.000342086634329629
19.2566291030507	4.80730618546799	0.00133517975425164
88.2682455826854	2.05167105762855	0.00308825746456839
81.2988076143349	1.41006702167611	0.00288657078761258
75.4489438640257	2.09169302672186	0.00325357934288753
50.7433372189621	1.72710724543836	0.00339791718257339
144.58340608458	3.7623755024376	0.00322537259979508
33.9235376530477	2.32765612777055	0.0023428392764677
125.054864291631	3.08848245637629	0.00316165537966468
85.1050213835871	1.9447701800812	0.00307290125682647
57.9026416014206	5.18994700449229	0.00151343316947453
81.409712761571	2.51829673064992	0.00341875212005396
35.88022351331	2.91081206946498	0.00250385571632051
97.7483923679646	3.28385089928019	0.00360406287351869
80.468213453729	1.50561988058419	0.00292765780002413
79.2850376621651	3.5207858077071	0.00412869105081132
72.8610072204234	2.37653080805161	0.00346907085754484
55.0753053203744	3.40902387574565	0.00312601803602042
117.832943065879	2.84574961570334	0.00313791890166066
40.4406940901164	3.18581815883506	0.00198523505006268
11.7351475396397	4.04442565750296	0.000975087199677894
69.3820746517511	1.2	0.0028829883281789
41.4037240113594	3.57598607731487	0.00144242922559222
51.8725756553342	3.45271312376422	0.00135257825224029
10.4771572792554	3.37017508852404	0.00137544382741374
126.02938262167	2.84339238342967	0.00306610267814431
26.4010756029096	4.19620079483728	0.00036344349708264
29.5142188847429	3.67146372558842	0.000950407089048736
37.7372201934915	4.79284046100807	0.000580459564303502
162.272924921225	3.01452763355878	0.00289986476412868
58.8681983707374	3.12192739770705	0.00323850538355525
11.2975193322601	4.48762393504031	0.00111330214511891
81.0662228102178	1.9839478462416	0.0031302357490133
148.57367534642	3.44049705807768	0.00308526659790356
85.154481845696	3.59583870299346	0.00405191177939376
21.9263626703968	3.63013914599753	0.000390098554565066
43.7028222309107	3.68016779387531	0.00187868239420779
119.070961418473	2.47850902523571	0.00299833839189364
18.0231441370889	3.85829399676112	0.00182774603449737
33.4870441645963	2.24347715108416	0.00217670751477295
89.4424264690605	1.61209426013157	0.0029074568922158
-3.06162093004598	3.41706976269113	0.00160986226562008
79.2983956154269	3.29449541461355	0.00397443518191804
94.7778841008456	3.73043234975964	0.00393427143484939
103.903154402179	2.67358980786336	0.00320582734969267
53.3862714550941	4.30802932131207	0.00179487981556282
78.2413382549436	1.9386213435206	0.00313859257548288
92.2010352828985	1.99241784687576	0.00302905023674998
60.2174867067388	1.2	0.00294694575173929
156.072952027794	2.91522790674888	0.00290644563219909
60.8741357846567	1.26173395555581	0.0029714972868115
25.0237730100095	4.56514275021812	0.00028134794188594
52.699800422178	1.38597756826011	0.0031275772561237
51.5538262021853	4.618852301397	0.00145903843145491
5.13701709608651	3.99770205677355	0.000945718570279038
82.1521249880053	3.10309892847824	0.00378113739685393
90.4563813247668	2.8156492249401	0.00345269728074038
102.857038136042	2.27932007778363	0.00305190972367404
85.3162019196284	2.40422103278856	0.00329609670255845
-26.5696808781352	5.64733349438873	0.000454654153116172
169.731858219467	4.10948570619604	0.00312477105377713
61.7417146642169	1.2	0.00293577010031359
78.300323877738	2.92794926035616	0.00374072805886211
46.3366180325092	3.76345007874771	0.00223506385514314
100.746201459926	2.55456987102747	0.00318650457168014
73.9413983215396	1.3231598669318	0.00290089434285208
12.7240350181221	3.488917892302	0.00120646574406214
67.9697626770598	3.95709310788649	0.00193546763162654
99.4250714351352	1.96699670715515	0.00296573920175237
49.4010627153344	2.77962773018285	0.00165716545333234
98.8436747217892	2.08505764106196	0.003012128655083
7.22035487849269	4.85760777651072	0.000949750611287891
-13.0917340060821	3.52103396233003	0.0013637033031023
70.8000053185228	2.84002024496546	0.00383632699390593
121.365110074558	2.82560777691394	0.00309984448116888
119.002138329582	3.86975578624916	0.00358226198884445
178.869493416642	2.99711602173168	0.00283323375120762
57.9715768966637	1.65986493247178	0.00323158419683413
98.7599154279759	4.09979348304308	0.00408279388368339
9.84182067840072	4.82157294809985	0.00128927358794287
129.178405906999	3.00390069346027	0.0030960957553285
46.9199881549839	3.53964428951396	0.00234754927935045
141.231078673877	2.49668092893089	0.00288150324822864
48.510855529062	5.0127478592901	0.00116598252439385
45.0603361959633	3.5320018100957	0.00141448297533285
98.439486932733	2.84923509327254	0.00335450275163531
48.592689490852	2.13623448622107	0.00378747631445
128.889523961746	3.64910119300701	0.00334797573668524
103.650319133899	2.87504376849659	0.00330048636825397
55.2334932080376	4.32769694825641	0.00134173573623646
22.6365451283431	5.11950451672716	0.00184342516055157
40.0480375396515	2.37920999367388	0.00182406642210617
62.8683310460672	3.48006966402088	0.00241616725353079
82.4956914369467	3.76250366254482	0.0042042478347648
129.691634168472	3.34786279004451	0.00321641791762915
130.899437440599	2.91982466944977	0.00305637501622664
69.8197863904757	3.13497490008209	0.00408112381795562
24.8061584931396	2.49284894505886	0.00182739971033024
113.043493098186	2.43093148125513	0.00302732808881118
36.3731070099607	3.12997020054615	0.00211585482188417
86.1810605718806	2.92444318591156	0.00358915563510809
-19.4287292221677	4.79827157252461	0.000579508362672618
87.7797680063346	2.50641018507066	0.00331875958717603
-16.6637589698501	4.14553690850584	0.000826385302279832
106.984616044117	4.07139666336217	0.00389934784026305
58.2321109428209	4.43173484994402	0.00117612873741232
139.654753733522	3.23419952557609	0.00309034654826721
-12.7915626197862	4.76721619807994	0.00139074363053215
-0.79527381896828	2.81173177255816	0.00161671312185109
183.498946490231	3.70358823680729	0.00294296951176136
147.287608623574	2.66863420043035	0.00289211018882153
144.118064747094	3.08363811087357	0.00301319270947331
82.0604144841048	3.32207476908269	0.00393208602946858
108.620946168453	3.67835159193305	0.00364650969533443
58.286857160027	1.40416908380019	0.00307338263229523
5.1677857720881	4.96630704409011	0.000930511828450605
89.7914293755489	2.39160668797141	0.00323300522543714
78.439978361962	3.15430825619834	0.0038945381663166
85.7075713107562	1.5536814367576	0.00291118684292459
104.309986587674	3.34773552020244	0.00353577347987134
59.73227563479	3.95967142811928	0.00149315310205298
130.827560569031	2.34796284349274	0.00289410527537819
87.9737617308765	3.82713893974232	0.00413922172452076
74.5347262385914	2.42460118291471	0.00347234770956896
84.5165291164323	1.43628312555993	0.00287766208058579
32.1072870615737	3.16600080151514	0.00159474120180386
81.5811946285081	3.40670701819744	0.00400257472186953
70.5210357111747	1.2	0.00287520700530816
148.327423492915	3.9205858054538	0.00324602485979429
47.7386408721273	2.40384370805921	0.00315737839626862
121.492517099499	2.39910219361575	0.00295952774285057
176.669479091183	2.99095679490708	0.00283783617867694
48.4083621748953	2.17540689852112	0.00382692286893865
30.0377884530319	1.5284066868748	0.00250941131296313
53.2865803440747	2.53497556359974	0.00401650176025441
99.7545541990317	2.61172181265286	0.0032229656161444
34.2211856571535	4.89718949616406	0.000477117657471455
126.839777310762	3.66755876553766	0.00337842700724496
12.8652063056507	4.74243002984399	0.0011955713011789
71.6727260686825	1.2	0.00286771937569697
25.3033951307031	3.69135679512208	0.000568231672972402
97.0972122442247	2.58660475285278	0.00324253912283895
123.732744887415	3.09147127141062	0.00317571505892717
175.618230060366	4.30504830350104	0.00313619383078165
128.009207929255	2.92201878430538	0.00307797624893374
25.9487521498597	3.96900068436674	0.000812181028485481
138.439776510056	3.17119531563702	0.00307789320591449
81.5706009853353	2.42083408795989	0.00335829552135406
62.5828037396849	3.5674641434212	0.00205406461029736
4.71394615388809	3.28819608222249	0.00182993211646252
-16.4017483745364	4.4622948263365	0.00103138611952716
82.1952185902214	3.30251228587216	0.00391623083014882
77.5884632395868	1.35256256977394	0.00288890377950353
-0.244979961933942	3.11828458153848	0.00111635487176426
63.2694263736009	1.61808799398213	0.00313579314408719
68.1000989844744	1.2	0.00289008211833367
109.329028061885	2.46303686228628	0.00306743837103519
126.001265208254	2.28154612496165	0.0029010881104417
46.1312666120542	2.2151667744679	0.00392457424337934
102.794159825055	3.64221560431926	0.0037266148949747
9.03755599851542	3.56906400245776	0.00132527102243844
194.805272731656	4.19879639283531	0.002990366522413
64.6815664639372	3.99717500034259	0.00360873050902176
-9.70158122849737	3.91811715793135	0.0012209670061358
16.8642002626522	3.24324409437958	0.000176884411178782
71.081826844841	3.3150112892975	0.00416525050578708
100.062169488253	4.77473910634214	0.0044402623843169
68.0492727348894	2.43023742743195	0.00359475436759313
47.4188466921357	2.84631442897677	0.00155430575139429
66.3850271338321	1.89722801708822	0.00326407244376859
61.1378924407984	1.41211681005106	0.00304787124443711
65.8019879541085	2.49116121881066	0.00368465509414997
125.624983032846	4.36067598493819	0.00372913946567483
-10.2151946602058	3.87170488733063	0.00125219926473201
135.730400872175	2.49808109233049	0.00290757278213115
235.564963143735	5.04794965340375	0.00295975549049028
57.467849216557	1.2	0.00297144242286327
22.7528716807797	3.60474080909622	0.000455716604395872
174.274202742146	4.33576472948828	0.00315572948779898
83.2755573244887	3.49808842963396	0.00402652926574338
9.43932984984228	4.45992414651241	0.000717217678999052
11.5595674419389	3.84916278110247	0.00144547895123668
87.307702068622	2.62306807928163	0.00339139768098274
143.658919916737	2.57746220918903	0.00288802991666081
14.9766142124744	3.04249398417923	0.00115908539959194
79.2655241533878	1.77503816218236	0.00305012579241799
67.5865367723469	1.2	0.00289334806669501
25.6739545566709	4.81170115876466	0.000145215824527753
183.967216376372	3.42449514964582	0.00288843365046646
144.753218981229	3.00954753398436	0.0029883475334719
148.412206073799	2.65787744274725	0.00288552853059398
83.7371856794737	3.57543533110861	0.00406972938109711
11.1837153812266	3.75597314106893	0.0016744844102707
113.350166881884	2.82233036519889	0.00317123478543294
54.660653480843	3.10564031798684	0.00168835497895412
63.5022253374397	1.3964768945957	0.00301463107628854
168.69232813586	2.92246180942665	0.00285475447885238
75.2105186732578	4.15127630282008	0.00236119080716229
70.4803037832519	2.82659277462555	0.00383231764374472
-19.5064030551167	4.11069678606934	0.000706733840636069
100.537299981129	3.06986387359849	0.00344255708470039
-6.71261790769308	3.69953730100361	0.00122745570170577
-21.0822451176242	4.66047254392926	0.000789252183502906
56.4664186707597	1.2	0.0029807053317403
14.8916413920598	4.33726364265952	0.00122630746233259
68.062268733449	4.65573664257869	0.00124574992928043
102.170721113136	2.25342863091733	0.00304835516956
53.5236291334352	2.54942804980596	0.00402316887496892
98.9878737012383	1.68489152190965	0.0028770113822855
43.3009926391922	3.1748277018875	0.00208201978866544
99.1654026691502	3.81741528489805	0.00389847834289175
39.6785708298046	3.18110695328648	0.00142663491452272
106.007357197493	4.16430987752721	0.00397355792828033
11.8905753540202	3.21697201165679	0.00145025439677311
118.772932168824	2.96424736283821	0.0031730373710257
71.5607558739833	1.2	0.00286751947359086
121.132134827549	2.53774615302585	0.00300418076854353
3.67708914507927	4.74240167256443	0.00128755114162432
5.73498835677534	3.17436691871502	0.00174755653900629
22.9402958088444	4.26515547986698	0.000185628760651488
125.868211811615	2.91085464981033	0.00309078827079445
115.973796786548	2.49757289794449	0.00302795737718987
106.398508626031	2.84728681268203	0.00325515442878743
122.14712425028	3.82196835200462	0.0035131736878833
59.0359254080199	2.78959650680711	0.00407856374051252
114.11737307852	3.21723596968465	0.00333310532575674
-8.22405804234749	2.99862251407678	0.00119968297532113
85.0813350988348	2.18753657413397	0.00318569544408619
62.6154864625132	2.79123294614367	0.00399042381270066
104.874897574395	2.08710481397021	0.00296996521981575
53.2815853562056	2.88170723096542	0.00424591666262036
82.1083439221738	4.0453830605821	0.00440093381271744
106.256536767906	2.80343099549659	0.00323702567833787
106.982831911191	1.83442070545088	0.00287829744743169
42.7658183766268	3.42368710413445	0.00150343258129522
104.708853755617	2.89228351518276	0.00329741177927689
57.9272831273813	1.81830831965047	0.00334216426347719
131.800841915873	2.53620420339772	0.00293661910206472
2.1238541008432	4.18820481931256	0.00121177571894971
110.659719552532	2.83269383606278	0.00320333535742736
110.038981442013	1.87085003790273	0.00287381580927706
-0.623440837182951	3.94423897641206	0.00135027224280056
38.9821546417796	2.20067332942046	0.00224819779947113
94.642351945157	2.97394117404869	0.00347667762056827
36.0497251660312	3.15033021810708	0.00153492623337656
95.0441799099212	1.69725139798519	0.00290257215244367
105.243384074814	2.2925836500432	0.00303815891274969
37.9971100680047	3.47795643633641	0.00129301942502853
129.031308090419	2.85324113670826	0.00304898328630532
14.6836733944227	3.04358071069713	0.00181328904426933
134.199976696431	2.77491897326187	0.00298894280960268
135.99492121438	3.30782992878862	0.00314428951496178
-18.0382570511631	4.01174346153653	0.000769318560514715
54.880591724662	1.61429949541337	0.00324762695270744
-4.22370653323839	4.11985680081	0.00117623772787381
-15.143754854954	3.57126288989347	0.00156599267378504
128.121793552032	3.11396820483971	0.00314390750247136
5.41557307046456	3.69723047146074	0.00143830490839318
15.9100918195586	2.72262648705587	0.000504617028366319
45.6561013970702	2.72909604878591	0.00244052035799277
50.6247028519258	2.9104350123168	0.0021833836796001
87.3672937505239	1.98456705854376	0.00306889121749075
138.264612759718	2.62142018950149	0.002924693893061
-7.68724988745904	3.92526275843847	0.000937346224534091
40.6470466262265	5.03788166079653	0.000676476784688352
173.965717433715	4.03104753540428	0.00307386748757974
84.5079511616551	3.07741672367632	0.00371773147553931
141.636232916263	2.50224234273473	0.00288029066648264
106.346863188856	3.2127605175721	0.00343346329477649
89.0465850547537	2.12317862743956	0.00311422744574641
113.201140868162	2.68092437035207	0.00311712717984569
-0.324788130107033	4.41218896568319	0.000857856368088084
51.658310691804	1.2	0.00302631053710938
41.8663440022712	3.72968580380494	0.00210509699370592
83.4239958723167	4.37677345595717	0.00427217272373257
77.4553041276217	2.02811980041669	0.00319560103988321
105.021736069095	2.17871849363168	0.00300054006517577
121.389675605451	3.78424408229834	0.00350549940759466
-15.8757921556996	4.64848970979159	0.000924821215097389
22.4238657799752	1.38506095316026	0.0028140448673836
54.0278474956025	4.61291114332339	0.00135525934723682
138.240404666703	2.73744226179695	0.00295403244670217
101.972603939103	2.8170945674943	0.00329406711860101
70.7655497815336	1.2	0.00287362280025002
161.432111713328	3.65638808245905	0.00305774422714858
28.3582193295764	5.74329374442512	0.000778850867388689
4.16276349073683	3.33388485227464	0.00111847276472148
150.114538973949	3.88452477642781	0.00321593796457515
79.1563326398359	1.45973932339862	0.00291914583501562
53.6509083471117	2.64412591418957	0.00409191408321439
105.122176421289	2.27434986888972	0.00303184946313566
63.1959102438799	2.11324031416838	0.00345761207069842
30.5067192090787	4.19801698659548	0.000705458440996368
133.904564503593	2.28969157171638	0.00286557124531671
-20.5156510585724	4.70015699593504	0.000818928343364543
75.5092832879692	2.3525125165538	0.0034114457392957
117.947154624186	3.9257803861617	0.00362829229126092
54.7867938582785	3.28551923579933	0.00171520680577657
71.5263760358684	1.79943421880455	0.00314099237785745
65.1809278442454	1.90644405972208	0.00328731325918833
35.9022251960194	4.2122990076549	0.000619768966311695
41.5847935701474	2.9052174655094	0.00286349456136398
47.5826731318039	4.13734611392327	0.00226012019061384
69.7878084647673	3.07768410165697	0.00403765800392397
67.1756844554972	3.41979232668106	0.00213657065182246
153.83470373113	3.27103013794327	0.00300385298106693
6.72690022270597	4.53248176481007	0.00102127208703941
146.774322867763	2.73674839209606	0.00290996559010031
168.447345661199	4.12866157333044	0.0031402565977443
5.32983344138019	3.26759786590527	0.00106236039180668
33.9821325675741	3.58767293775808	0.00120056624998826
77.2926754162142	1.59124454422117	0.00298560994992608
-0.338221625769495	3.97980282652654	0.000875959693069099
19.4384006348575	3.66271415094227	0.000179676967321899
152.740015262564	3.21958006027605	0.00299627085462718
72.3778803936683	2.42985831502399	0.00351393680331416
77.1556015111407	1.88355786888737	0.0031216967167187
63.0572638650564	3.9995725592981	0.00158902764669134
53.8446379794102	1.2	0.00300479287573887
76.4588602222123	4.89006617022468	0.0014611874599555
48.4804405954244	3.82196153281094	0.00217394350662887
98.6688216146811	1.82577561692711	0.00292332512710679
88.6725286444784	3.91498754500304	0.00417225919176968
161.108772512199	3.53557152782376	0.00302568148655251
65.0905564865353	1.2	0.00291228127677187
122.895474890785	2.58368553134211	0.00300749941750304
-17.5136074450744	3.73514029977433	0.000830706074765449
106.720788016055	1.78517020598639	0.00286779839219926
139.692443368175	3.54425933835041	0.00319288419023965
42.1636167886121	2.90657393647957	0.00211540557772454
171.059789042702	3.94099286342296	0.00306869797767865
114.964632391326	2.9014076148916	0.00318712605817349
85.7182232303582	2.09629953163447	0.00313524334809018
84.6980039709099	3.77178034710766	0.0041665434292415
81.7040932164157	2.52941553826743	0.00341982861368211
54.6043605897455	2.13023602295829	0.00364269826055105
0.831058488596289	3.55605355569866	0.0014774390278441
110.994091439527	1.92931005996132	0.00288456976081689
108.516462780012	3.37751027774785	0.00348632940849528
63.3742139271718	1.2	0.00292253756824508
156.347694845902	3.45330131181104	0.00303559820833574
213.849896511744	4.33766510450154	0.00292957392139409
94.9867639894143	3.1743816221481	0.00358803091879235
104.665540285639	2.7902248862571	0.00324861835605406
47.3154229043442	4.61837025088569	0.00106090217060393
40.3231248991772	4.98531921908744	0.000674159828340694
32.7837403104729	1.75879908840673	0.00237378330166034
145.930807465468	3.36334326406992	0.00308098292375186
79.1810580326741	1.32187899054039	0.00286795889905002
13.0381133479302	2.7264413560572	0.00225487068989843
62.8844429318358	3.89630347475603	0.00272939237261935
89.9324744612355	1.53296687702709	0.00288012276503529
109.518020192419	2.86342315212367	0.00322693747918323
33.727067444707	3.30165503084762	0.00130402693698963
84.771415171422	3.20364561775505	0.00379564593886846
126.062796733682	2.14623669334523	0.00286747554088224
128.247969097208	3.27145707805813	0.00320089596583871
64.0708808524408	2.12250172406262	0.00345017571212205
93.5431492802424	3.90490883578904	0.00407161838921995
90.0814586219482	3.3389815143308	0.00377764828371513
39.3755589597729	2.36781469767826	0.00157435357571265
94.8833220989637	4.03856364483973	0.00412808465723461
55.5339095689462	4.06467095619546	0.00122539616134039
-16.5451783631773	5.33892722497951	0.000824402826715068
2.2276465140308	4.86275032064672	0.00141672109160791
95.6810574637777	2.72743419748405	0.00332928676080086
49.3919518391082	1.2	0.00305124043620355
132.078473810449	3.13745537895288	0.00311811663456968
26.9844402884722	2.87414032995111	0.000966203413778784
105.93660568167	3.04501389248684	0.00335602813247059
15.7388806025001	3.40624462014815	0.00117761568251166
20.0871359964912	4.33376102208616	0.00109370784469607
108.003072743177	2.40868789033445	0.00305955715493928
86.3899912493521	2.09790753074693	0.00312707102911699
151.024362861403	3.02608800771599	0.00295640029127375
-11.0438614408835	2.85170644910582	0.00132834428236551
17.4712691056873	2.93013210768331	0.000354635962545398
100.43114718068	4.78143442205179	0.00443605326546724
111.44995205524	3.35010980810183	0.00343061463728309
72.94366522938	1.49740755728161	0.00298081541024258
139.084269561034	2.51606641904108	0.00289567719374856
-13.7613515999359	4.63485447833533	0.000839194916202002
110.822180733634	2.67408752348049	0.00313609822626157
37.2145577096535	5.79560546763683	0.000648621329334872
9.42458759951253	2.31481883044731	0.00243253288138791
72.4465322111532	2.86093672212092	0.00381578980309943
68.3429761743635	3.88894923600366	0.0014844108407509
-15.958187514968	6.30672683445063	0.000726695624063295
155.737125929818	4.24309016613514	0.00328689260944712
30.0136318082778	4.28167472007601	0.000511022054366652
42.4956656803808	2.67315669053514	0.0022840591683042
110.715604884344	2.50023248137832	0.00307138414027977
135.948129572114	2.29088981987103	0.00285731702808055
112.115798200335	2.1399133052945	0.00293805848773429
75.0823454942916	2.92775542718623	0.00380638556356545
108.637207341043	3.5021279021587	0.00355123567267141
166.81114787531	3.73569184233002	0.00304330550895505
43.6959722000153	4.96951781299522	0.00112120602770313
78.0932324902954	3.2705055608072	0.00398453073357093
-19.3577574248533	4.36478063771813	0.000690811535379881
65.3601416906473	2.30865309213097	0.00355996952511311
62.2606429453008	1.80684107030695	0.00326500401594982
27.2080305219398	3.26141128748296	0.00141193669402742
-14.525496936654	3.85126639801964	0.00111277653326942
83.585581383663	2.01620125741592	0.00311882491576369
68.3809753191691	2.21331805817765	0.00343690152194503
10.8672940657624	3.92687627702656	0.00155728774990941
43.2369557563915	5.21688993864104	0.0013785358371419
192.856855453692	3.24288653659266	0.00282630668888567
116.241509755482	2.01888043519049	0.00288381633285534
49.2309564878074	2.00155347431207	0.00365493054487491
92.3883169799542	3.58146781742693	0.00388819279138503
55.815379907963	1.2449566110519	0.0030090529170363
114.839488397859	3.22239245674736	0.00332622299506923
63.2093494348354	3.70839186752495	0.00328512704233873
83.937005610879	1.61698025295883	0.0029457627236678
71.8048100875222	2.55469323022383	0.00361097994012281
173.523447911359	3.19882623206041	0.00288908615637476
129.990361258879	2.17568179925154	0.00285735561671584
134.720011368414	2.9510065560004	0.00303730786086373
69.6693849309352	3.80849216768372	0.00233034752198455
70.6021391681749	3.07106107755453	0.00401359502225492
65.1381010575861	2.76453400232692	0.0039095794551494
73.6179642747508	1.27046993381889	0.0028816657175346
76.2680692635556	3.95081758568468	0.00307760090645484
70.6521972948759	3.89772180773167	0.00239662543936096
89.9862596692855	3.66687193425949	0.00399311409686703
21.1876608286079	4.23371066495335	0.000434139040961128
36.1293738608047	4.47047748810852	0.000693433307884183
14.4700443950738	4.82858770402429	0.00135223094946528
40.3113506248519	2.92762456358909	0.00122360315424887
178.096393358309	3.62571901385536	0.00295373461779588
3.08137309144544	4.67287923186003	0.000821785901686454
48.5088478401669	4.87555281501265	0.00230658419452495
146.408200282671	3.83021424292466	0.00323081596820071
8.30906482565511	3.99965732197738	0.00110955070541918
22.6374193917965	4.30238547209251	0.000145357712188379
145.992449501437	3.11265943107801	0.00300927139952637
39.0913068453535	3.8369708731614	0.00138519049040314
62.7476143983166	2.50047518892837	0.00375992390793089
83.2034734416522	2.39618053213573	0.00332114758096886
103.093999849091	1.9465482119796	0.00293536822239957
143.266771675209	2.98721077722989	0.00299138646058617
136.468541790534	2.39599204267735	0.00287954664218931
36.4230074120994	1.2	0.00322695339624961
-2.67484255002789	3.38997513551569	0.00128333458472988
56.4261601366444	2.21987355653594	0.00367598228237381
161.090941417609	2.76340407859368	0.00285373542458803
49.9256282049125	2.58428790931875	0.00230853424332329
79.2834955621538	4.50435637422132	0.00155632075712829
76.5661491987876	3.60459497843814	0.00423870345966271
101.798709730996	3.76147239978489	0.00381388148730492
66.6902525622769	1.2	0.00289949064324412
113.759544718414	2.24780883325427	0.00296165193297423
12.2868121956637	4.2029869119169	0.000969237298298503
89.2788489679799	3.20672016406484	0.00370883035741398
82.7596056204396	3.98081541296772	0.00434369402545519
42.2025778822341	1.55353529294825	0.00341706164906495
95.072266859584	2.44247209705049	0.00319649224945479
91.0222672155503	4.95829624240245	0.00221333351408017
142.340895505209	2.46247745404273	0.00286855497527309
67.2958901576134	1.2	0.00289582049583702
3.69646596467986	1.98566736353641	0.00219074665276047
68.3870424282391	1.96203048413296	0.00327584177726414
93.6799208268835	1.82109156805481	0.00295357604868969
24.1156808803347	2.86164752463692	0.00111388487168079
37.0737388764592	5.02279650694151	0.000413332750999706
140.058997195911	3.15052111520311	0.00305960386751493
86.7457390976622	2.97356671629546	0.00360991869464466
127.940382130559	2.47402276333477	0.00294199493222493
161.055046153538	2.72088948445967	0.00284520158275107
40.1051457542871	1.2	0.00316661038499014
91.9758879926768	1.99232517579233	0.00303190062113161
37.2119504871968	4.21607227914956	0.00109776068973366
95.8628529454679	1.61200777411311	0.0028713271485081
16.6295919291433	3.31495975903188	0.000425469269747395
20.1165988271506	3.04664713168559	0.000853830646204195
53.8787368389438	3.78854224016777	0.00162233884327007
40.8449296509488	3.97840303314597	0.00128279138637333
42.1234680001307	4.14940992822109	0.00175231205033209
23.3530188012361	3.50690006102147	0.000506450553434152
72.053834779276	3.47408185135927	0.00426086361935835
91.2927720650229	1.67276029498425	0.00291639554894267
85.4958519443891	3.21127151132844	0.00378659401599685
30.6191922454056	1.2	0.0033314348545799
70.5897588156209	2.84017434504043	0.00384260914919488
132.676407438719	3.72758244400469	0.00333517224219787
25.82302522222	3.06977976838207	0.00114991909040385
141.00798061544	3.76766185063235	0.00326156363213964
108.041512989478	4.09164086033823	0.00389070910369895
136.498503930349	3.41146672307305	0.00317529729738901
-22.4374721388296	4.53949829385303	0.000958111382512604
92.7714726789026	3.77261006992552	0.00400246109869563
103.941724461276	3.80937764171668	0.00380338432610657
140.748179777162	2.53123022079907	0.00289151097895772
89.7500619381724	2.84068530188457	0.00347852084137328
86.4168350882269	1.77257755443337	0.00298710826788094
68.5195589979132	1.2	0.00288665322396829
116.2426000187	2.4275498028891	0.00300155326349806
82.2157247732281	2.40020208130469	0.00333725011228669
96.409907146915	1.93202114043501	0.00297369426427284
46.823254762978	2.87518511628036	0.0017718417239477
178.560829971712	3.69992816886027	0.00296807387565058
18.3360807332728	5.42114283324028	0.00100831768022203
32.295281341775	3.20181118082656	0.0010688967924412
68.858686024249	2.32595508398776	0.00350661097759503
94.7026631833473	2.89859753895517	0.00343423113362199
3.68975180280698	5.69826516422526	0.000713724642739691
110.823866077051	2.75364272492455	0.00316698881017494
69.0221243124945	2.34287330980875	0.00351618606525057
19.6708564202249	3.82453647043049	0.00015703839068776
174.408575667872	3.62179253442874	0.00297160603489055
107.29536150399	3.03529694359356	0.00333363822142743
209.235932876917	3.76765917268792	0.00285344598793561
10.5704039633613	3.2767262354634	0.0017369341339025
73.1368512466487	1.35763768647616	0.00292108997380835
89.2626078178943	3.41579293902992	0.00384502234811667
77.2472922349858	2.96292425948758	0.00378570845520491
71.0282853955658	2.83383034200669	0.00382700043449693
77.1797385916303	2.80065569603091	0.00367653706951633
89.4390028928925	3.70951144144482	0.00403278808554226
87.9855472625943	1.85342210674856	0.00300825480979939
99.8296516465234	3.00635149829141	0.00341695576618467
91.3873247794892	1.96250264429325	0.00302226350968333
89.3002608762471	1.84755309217531	0.00299501507198901
59.0179687723648	3.51947459605248	0.00233021295655436
79.9196828178935	3.85584443447134	0.00432910768913435
122.429576615754	2.11950391741355	0.00287803990998866
-18.4687387421802	4.68607816413391	0.000775901282769946
171.993995793494	3.8891071062571	0.00304904441972107
147.44023553743	3.44490808778695	0.00309481821537835
35.9412464451097	4.10702485150163	0.000782785875484759
231.014060322847	4.00659008838794	0.00282110430728528
123.83308721227	2.28116551632964	0.00291294208534775
34.0595192033434	3.92064225862494	0.000944258060844661
107.548913223246	1.92340934955811	0.00290047375495791
164.360822619052	3.85957534837613	0.00309303818963441
114.92148166485	2.68326140955701	0.00310220021638961
106.957981533002	2.29229005849118	0.00302494237250209
114.131706529699	2.93052110203967	0.00320728341931756
72.1789429573529	1.23458406603716	0.00287793414303004
118.290523176658	2.56301784378941	0.00303223048940742
-13.4849929046854	4.88317160898609	0.000772410266560333
133.81422305592	2.54422664364088	0.0029300919371956
157.999973981972	3.5544433680251	0.00305071270411854
130.069008883725	2.85710954987919	0.00304115048841464
48.888715048912	2.77299608864244	0.00236849691980763
-5.6363663481646	4.41985267489499	0.00194739117224047
14.2253844695677	4.8946944650102	0.000841137608626953
92.9962491222835	1.79455080361563	0.00294816680462827
151.867751846076	2.73710598190411	0.00288655243701231
197.75544898927	3.44509228228273	0.00284163771727269
97.6394854340672	2.62669643794376	0.00325571387439614
21.5432871352902	1.90565795426967	0.0023387599405415
-8.36290419090933	4.02294026209838	0.00149256575414652
122.181501548368	3.60596259733306	0.00341045356342798
67.4384761842507	4.6593738517974	0.00243256900698927
62.2667979625452	2.34397002963503	0.00364745736620922
61.0860275036842	2.27634098052407	0.00362116239285709
88.0605137501816	1.63203406359856	0.00292350546025116
60.3784242274353	2.89101558769647	0.00411587957476249
114.305617148937	1.92731035536836	0.00286824883915632
5.34966725976929	2.868802386718	0.00187949770044569
77.6961182838567	1.37910892315875	0.00289753803456071
179.73381108906	3.76166961031012	0.00297626430628563
90.3259076207568	2.02054347606683	0.00305709344831579
219.079094192457	3.92599412630101	0.00284476006489813
103.588748945556	2.06967275685856	0.00297261300063429
143.652984636441	4.09643949979539	0.00335941270238047
181.869592146625	3.76681355330082	0.00296552814922114
74.6874759294673	1.2960947594791	0.0028864643662749
150.596217641794	3.05747846702934	0.00296681078306244
162.190827274373	2.95637595771766	0.00288778419362783
23.9047258497757	3.50388428015459	0.000655149539775105
110.153059332936	2.28699431396203	0.00299940250886649
24.5412302185306	5.01460557527254	0.000800653882014716
112.744311690892	2.52220988972583	0.0030618467695544
59.4410609340935	1.36623809531345	0.00303980060560696
16.4944166548013	3.0871236964714	0.00022567346183534
110.76161338317	2.51444741130264	0.00307419312038428
98.6590447221125	2.12482563609239	0.00302758090981062
32.0306200597255	3.31141988791102	0.00118098692399883
122.32593928206	3.02462453546201	0.00316372030438215
22.7254354894561	2.4635712871511	0.00126465116450826
6.3291298213977	3.46698862515017	0.00146399175989915
143.396042815441	2.99751810577698	0.00299332002352678
21.6560059427503	3.82861434126805	0.000476955349471363
14.1068500779587	3.96867355059998	0.000815643072947506
59.7108995829464	4.86009556591262	0.00172406357176101
98.9584350532521	2.99931574960712	0.00342698715604379
142.373679497391	4.84227203806529	0.00370259393742649
77.3087184165411	4.21649072501644	0.0022529411414829
45.5260004200389	4.18359320816356	0.00185364345700352
3.29189357535123	3.28266140222499	0.00181609750761087
66.7472918170267	1.5840344655453	0.00307956444500316
152.511292864242	4.20669442860039	0.00330800942801876
36.0870633597033	3.72504410298772	0.00134652432959854
44.2380934661663	2.37922001690764	0.00243398826041728
101.240508269182	1.77968242358754	0.00289359343205515
161.16040204808	3.92991649916204	0.00313685741468129
75.092846827195	3.08882982082894	0.00392299864629576
6.15742434151044	4.90610534938597	0.000777142629947004
42.8952884161099	3.04448284453046	0.0032456357513632
-18.9094973938992	4.623739876589	0.00078115945705656
98.2117319862145	2.85153736754925	0.00335964085581289
58.115474301206	2.48031775247743	0.00384978585454825
133.485457593721	3.24249595461942	0.00314179436779468
125.087568860276	2.81696153952689	0.00306613185632894
61.7728651847346	4.57902414631363	0.00177321011022176
64.569788900301	2.44670252175121	0.00367797116229146
152.491844410683	2.61401382871116	0.00285798643335878
5.24692007946883	4.65962245486551	0.000677182395143604
90.0503496677458	1.97040584145829	0.00303879264734215
82.9493704962923	1.94857919161843	0.00309392311558007
27.6885529504599	3.62135839668734	0.000991825676478012
130.444798188627	2.33538641433341	0.00289351180815131
153.283720006048	3.23949382948678	0.00299719848563483
83.3799085366808	2.60226754730156	0.0034393194926386
130.406353188507	2.23638174168746	0.00286965493084305
50.7461597897838	2.76870391172107	0.00220941324635426
156.305994077665	2.67901749954261	0.00285709069215998
102.334496121447	4.45979408424709	0.00420931864791568
121.372851240212	3.13407967412786	0.00321561306203568
-23.5908218622961	6.03604655477819	0.000501224900322508
47.5777379408444	3.13052155473758	0.001847180025584
176.282308084183	3.88867627383261	0.00302463096066764
55.5154933678736	1.42037925175696	0.00311448177178574
87.6995554061651	2.39213882074335	0.00325777482621974
19.7735918267518	3.22838550048517	0.000583940778288482
77.1021372226066	1.90608563601239	0.00313490923639034
53.0323563785297	2.49802516831961	0.00399153344885477
34.9498965855859	1.32525334108704	0.00336260220460105
93.7554773679981	3.74296805683644	0.00396250856479274
131.703506088499	3.61857555986455	0.00330183964956707
115.582561159332	4.28927031791656	0.00386404675274025
89.5438862158295	3.38623054480045	0.00382015015397361
64.4241972058074	4.26223909913443	0.00271443046065444
-20.7728814718038	4.93740889591156	0.000884975974138503
49.5120297085377	4.04005758245536	0.00172803261551996
32.3628095185294	2.3146404137237	0.00180409268650146
81.5643694923535	4.22235190473198	0.00236567021782491
116.489428313963	3.74696030413135	0.00355717912322047
77.2596849281597	2.40001465422925	0.00341165107038507
105.82174085374	3.74188605552767	0.00373068999049719
127.104968852551	4.11071255479948	0.00358187976094967
46.3477079529605	2.34818747138533	0.0024484069549524
13.7422695618738	3.55927586953081	0.00189825737137051
49.8811976348342	2.95322108020209	0.00282965507315052
63.516809385128	3.77336077137469	0.00167845757564638
70.9929121203731	3.71197941194181	0.0042753220138044
101.763742768029	1.86942597174523	0.00291891186655679
102.289904504406	3.67251651912117	0.00375212171134854
75.2729784749725	2.21379226372417	0.00332904572808769
123.244613784629	2.88275009057876	0.00310367316125562
3.42895170914689	2.94558462490038	0.00134324975216004
34.9849743902009	4.41757865126181	0.000977039545852029
93.4963571555026	1.81722900548097	0.00295367227363732
128.427300836674	2.65808157339396	0.00299226157677907
156.884662108256	2.6233123559283	0.00284323444534368
-7.66398594966096	4.92153691984893	0.00121447083193083
194.967570772986	3.79809014200708	0.00291074112522147
78.557342540097	3.50002189226003	0.00412996720609955
65.5454327487856	3.16581009950174	0.00418963129973875
25.9387538493989	2.92751093821066	0.00108233650026444
14.5557955208966	3.73619735513351	0.00188632026328524
63.4576423589567	2.53118143137711	0.00376616345274551
56.1319115291723	2.67693775860216	0.0040628189856231
167.644812159698	3.27015671821656	0.00292888754406347
60.6514401210417	1.2	0.00294392756696657
35.3195718646791	1.2	0.00324632476841443
57.8893049426392	4.51164486485856	0.00349195465838959
37.1780324387345	3.18216095695647	0.00143752822664581
122.177290884969	3.26150655970608	0.00325920663063659
67.4566219983812	1.2	0.00289519810581016
117.687921168616	3.57530207983247	0.00345667006252831
141.274107091756	4.83804220520709	0.00371799561411885
79.5644683987441	1.41309011559865	0.0028988770085465
64.3561192388369	3.355376854544	0.00290571088222724
112.963220068714	3.19061345825799	0.00333394330406565
79.7620045612162	2.07091093361291	0.00318957805945506
83.4713023388513	4.30554837481652	0.00208680250125371
97.4754541632637	2.53693854855458	0.00321395952603523
6.29314604563552	4.19069488120276	0.000958854360824743
25.5937508125653	2.94963291758786	0.00120200194957082
167.617728021253	2.87020854073251	0.00284931889619188
18.1839820900029	3.7009408419264	0.000961296551157647
76.2094781085363	3.39365771250584	0.00411342910593379
91.9217161512894	1.70375797359209	0.00292384842032838
50.9306721849765	3.94715825943211	0.00196793619925366
105.455466623063	3.4774606850643	0.00358727844724694
103.519365185186	3.72233418048236	0.00376012090719393
141.907978861844	2.93296219422575	0.00298495585573347
20.6519833721649	3.04280037843673	0.000798742184559425
34.7994953643329	4.1999657658385	0.00128380337588266
142.722381649918	3.66520341801191	0.00320783359540846
119.910289177368	2.94777320139879	0.003155556100686
35.8642326567561	3.314104010827	0.00153956582716261
47.6454104582115	2.56595416968828	0.00290410388216959
117.320466601671	3.43799076793224	0.00339600834353649
-0.485671442781009	4.22199472959818	0.00092720955512391
-13.4495169107356	3.46700836850589	0.00105646303684746
61.7429043097165	3.84386151527368	0.00221577549364564
73.3360959483163	2.5100461931187	0.00355095129869294
63.3623580436087	1.2	0.00292279752354285
-11.520067656301	3.66642359107487	0.00127071841920178
110.362803667843	3.70458281472455	0.00363213698791082
65.6812156117308	3.95399879925748	0.00153677274625163
141.328801360348	2.4635569589848	0.00287353596411575
40.7340069831529	2.16867969504897	0.00201712470697905
59.4775551841097	4.30267699591555	0.00369787209471137
79.312591304466	2.85058061197034	0.00366727336495657
46.4362755798078	4.17093872583974	0.00176447990369783
88.3618288997025	2.39492590825644	0.00325283619131126
69.4367197947803	3.00067311530862	0.00398787017143152
101.650561134547	3.70666458961565	0.00378393828182965
54.8992393791109	5.74310944691178	0.00194446082400553
74.7177793275353	4.30314344061467	0.00319463569997873
42.7929379627567	3.99631976179363	0.000881068323558988
33.6589830426365	3.94714435749972	0.000637490599485458
132.000794095849	2.23969004524896	0.00286333349329973
47.1449605597466	3.70978959046628	0.00195782905906315
58.5402356888179	3.04900645659243	0.00382942312723506
13.7761403267816	2.32701504975965	0.000466939825745095
186.776794307164	3.78509917261788	0.00294400747800396
-19.1036967327663	4.92945624499665	0.000672123587502522
22.9321653424244	3.07236808131592	0.000896650548511617
55.5708902956514	2.91992313827474	0.0019748205708568
53.3134994587321	4.11238903909623	0.0033812269211431
109.512957959381	2.47612399920504	0.00307246791749588
55.732916298695	3.75137037687457	0.00122974998916671
61.8822954124714	3.01669794446762	0.00416877448427277
188.760154630745	3.19004012905347	0.00283054672700725
-21.124303456002	6.08060544106869	0.000547722333723825
3.80216522643124	5.97458844040485	0.000715259405990738
77.3095868854917	2.68412105464112	0.00359425970371356
87.2376291026863	4.2802644502489	0.00443148497982288
103.009065301411	2.55006703836003	0.00316003337140478
41.1669333072815	3.94468913030626	0.000810564195830097
133.73071154102	3.48228824164475	0.00322748886590657
118.282140128158	2.6767837234223	0.00307197325057336
80.2224621395632	2.28355368738744	0.00329949230396742
154.893434160801	2.75773783646659	0.00287813885945014
81.0618485999886	3.76697477597971	0.00424326128825907
114.760053015375	2.70670818202527	0.00311187272529837
104.816968424488	2.06666703135927	0.00296378152110339
72.4086009909969	4.08134763734659	0.0020604412085755
1.17140273750562	4.92394670318242	0.00111836479825723
-0.367545749198038	4.8913432714504	0.000774135353788619
131.731569189715	3.39465904018599	0.0032149325264951
-2.21435136204064	4.21627226519615	0.00136138344446261
184.918699388993	5.65939306872849	0.00348358316788209
80.4053427223891	3.70256380307065	0.00421379701642826
131.278469184223	2.86974133427698	0.0030363105740663
-16.1151724266397	4.19419395177837	0.00084857105405159
-15.6278400299848	4.21035767542544	0.00107250982668518
150.705314733282	3.40730528935753	0.00306066611128454
27.6252087314781	2.63155381190154	0.00134733806912451
68.8594548827099	1.2	0.00288582930993144
83.91533734315	3.72881024177799	0.0041585745048356
47.6394982360755	3.29777416994249	0.00156382412928991
89.3495521482994	3.49865118139805	0.00389649770257134
77.6303961435577	2.75619455738376	0.00363706555729635
153.509171558548	3.45458969185976	0.00305566910392245
80.7588942557257	2.28841785680737	0.00329526488894606
124.643510587723	2.70766845384308	0.00303340395982231
70.2889099923375	3.09226499105908	0.00403687551046094
-13.364713246982	3.81760092803172	0.00115805237084409
145.305075245938	2.84725954831768	0.00294409952255343
106.408448698821	2.01018540700361	0.00293403836218399
39.9437881580897	1.89912465897839	0.00379030684544338
73.132077326628	2.46341889341918	0.00352316905493892
4.91881936898681	4.78997586865932	0.00112368993007776
40.970795559105	2.68697126270452	0.00202053243759374
108.299274567748	1.83720372772828	0.00287288921121683
157.589215428452	3.28108330127706	0.0029842530541158
25.1832468933545	3.0977414673727	0.00101788584586996
7.32554643258125	3.49375206754798	0.000953218220143328
156.782280897654	3.78351219022705	0.0031270545638825
32.9859150216857	4.0817805553103	0.000723898184446231
9.98016472532883	3.2744763276933	0.00153705865869651
57.2416606138607	1.2	0.00297246536193716
83.0166488322277	2.44339851979656	0.00335071776835321
68.0740941501556	4.67140069578746	0.00288806007208626
71.0390204713433	4.01418788488856	0.00207847006876696
124.304375985404	2.42393229955694	0.00295128911229431
37.6446970558284	2.7833336626166	0.0022199856411335
4.0924896286928	2.89541726636183	0.00167097812212333
60.2667966689637	3.35539000572626	0.00196203336364505
128.541787591774	2.54916774951717	0.00296019577108237
64.5534127852387	1.64848943915619	0.00314062665092374
117.694617232013	4.1164141658929	0.00373332874854221
39.8817179605417	4.56673458549485	0.000689520031923633
-13.177784304636	5.59189016297527	0.000706917568079794
97.7647802577553	3.37404117074616	0.00365685847239898
77.9750520987117	2.8794661401504	0.00371200559124447
56.1856412410436	2.52837885420188	0.00393778125347366
39.6789151294104	3.67714946792361	0.00132373905292499
46.9663033398977	5.14669960934808	0.00119888205414491
137.944085126529	3.03483397860148	0.00303980980561424
177.081414375303	3.55855041182702	0.00294483541676431
84.8664700544663	3.87626753932996	0.00422595847364695
100.632739472027	3.83184689032241	0.00387970377050213
18.0472271892766	3.68333921264267	0.000971824441201918
69.470045355823	2.9271730426667	0.00393156063715963
104.940654243445	2.42196854588045	0.00308940083964303
113.129710230571	4.35885637462786	0.00394870614442765
117.298596833329	2.69960030219482	0.00308879293490691
83.6870307874869	1.64531278926906	0.00295820514725057
113.859836993964	1.96122842934632	0.00287920931254436
49.3403637357875	3.27614848504184	0.00115187729128509
71.9416429837496	3.15743304333366	0.00404652315954283
86.6609390990724	3.38823308186617	0.0038787590128546
116.265971737176	2.45494298189043	0.00301164444907913
101.666498644081	3.32854273294103	0.00356663547075225
65.0338698988337	1.4019913422199	0.0030048143328094
56.3823322840931	1.94587997632114	0.00346218586744974
49.127967333412	3.80679582602432	0.00190862793499316
93.0413854159464	1.61885809395233	0.00288902140985559
60.9957127499546	3.18482734595378	0.00364134746002867
30.3324935845876	3.47312814684913	0.000796234817712717
-12.1344278555781	4.1790507376176	0.00154521132811644
91.2158977554121	1.54202130741101	0.00287355801205404
5.55219995361439	4.99154381331794	0.000675320411941707
-0.274635066785587	3.40627372651841	0.0010238507343554
114.925015946721	2.62401800278327	0.0030805928724389
-8.01849578565311	2.84835438878013	0.00188410727690027
76.7236752325034	2.91919435883762	0.00376588503052609
95.4142842499022	2.15161272565068	0.00306643921737018
115.644959088558	2.54109953026263	0.0030459153687514
92.9689669948864	3.0436874784254	0.00354532015776251
-12.4436948118953	4.05389635443505	0.00105491572302034
166.845534594618	3.23480860169604	0.00292591934647478
187.395933897035	3.78388021036357	0.00294264302325235
71.3208706480121	1.2	0.00286942075449426
61.480300846187	3.63752987055467	0.00329080602824465
150.901738390961	2.99031938649201	0.00294918923199544
56.3580205341443	1.2	0.0029810422426632
75.8631083610887	1.79574535561864	0.00309225954043148
121.10932713929	2.6379235505888	0.0030366729867143
89.9436412344578	4.13317903458859	0.00428221070233149
105.336282532628	2.07461120335619	0.00296130429240464
83.0841760269611	2.07701290531564	0.00315426434117274
99.4478204549592	3.57981317709641	0.0037488429499531
129.71259180748	2.18220195980373	0.00285892260687428
59.4985331122378	2.40893485739584	0.00375961798138286
126.846667523825	3.66931139763637	0.00338015903809467
63.3926086093962	2.62512078172453	0.00384053872779943
54.8656766007458	3.10258624855434	0.00203480176691165
189.637434821308	3.4242348039396	0.002866034932939
33.2135891280416	4.56255102756101	0.000743966720124091
105.791730007495	1.91207804561778	0.00290803969987505
118.684546605036	2.23383451442874	0.0029288035432637
-11.9419565618354	3.12536026766292	0.0012036592072229
92.3796522347774	4.24049180165986	0.00429483827491848
151.080345215456	3.89073807118577	0.00320909958347773
-25.2774597791341	5.48413554573528	0.000870187769671679
117.830525495219	3.61308289473273	0.00346992419138704
134.877631979459	3.14165142243165	0.00309676610060155
15.2942787069117	3.59618728959948	0.00109669219356332
41.5491217813767	1.96591611053547	0.00381162922924019
79.5240796836939	1.32853965122458	0.00286844296587581
16.954225344406	3.91630745358586	0.00142365906971717
130.656263755459	2.19899862505543	0.00285947456859476
30.9225546258713	4.06647213309366	0.000936912076069918
116.251308118655	1.96472453512954	0.00286821169073577
82.7397400370766	3.38291996948438	0.00395878679339637
109.355105313385	3.19879420742873	0.00338455428142876
176.024680788633	4.26774668791185	0.00312276878829174
64.9749617131504	2.4797723413019	0.00369540036972138
36.8018644548788	1.2	0.00322033708636833
2.97994037459846	3.11238986515796	0.00180730062104538
169.509085747117	2.97694084134287	0.00286145554931515
146.109915976351	3.95869677974365	0.00328171169724536
94.5540058851381	2.03664638749006	0.00302514745283949
148.154711406147	3.10016132355049	0.00299260763891692
146.865765301634	3.14926301607668	0.0030141552768543
154.613788844255	2.94374809671385	0.00291890114624377
78.7925756990324	2.10882278182536	0.00321877649370301
70.623536973249	3.61799267675031	0.00293341203666069
127.638557066574	2.75023727738565	0.00302639484418618
107.014644727107	3.41356057724192	0.0035290394725034
161.243173896193	4.05335374258054	0.00317412803988653
6.83616023018656	4.31308937737402	0.0010406431749758
14.9096531015981	4.04200282971266	0.00126706910666911
166.345973750656	3.02078465495107	0.00288337779858337
96.3046196453641	2.90120955718548	0.00341335769865027
2.13743985232238	2.19301590951873	0.00227626120818722
116.063129892282	2.14567291902578	0.00291938092414736
-1.50488710239964	4.19628113417938	0.00164204212425636
12.2337208532311	4.29629906939417	0.000980860942932304
123.926068763888	3.0590360444716	0.00316203697325627
97.3915946365256	1.63349231932553	0.0028713313108484
-16.9694776525191	3.56073977324369	0.000883872942440443
85.5488209253604	3.86125167136321	0.0041999956390447
70.4046704387662	1.67212364790737	0.00308699592264736
51.2254574451806	2.22760477713097	0.0038039134317226
89.5425509599978	3.54695620832348	0.00392271983573829
120.983656827	2.82976160448979	0.003103739730442
73.9760096123997	2.80979224919265	0.00374591817337237
13.6697524032346	3.68730979200694	0.00134112921022185
-12.6870619132838	4.03387499847665	0.00115021714032805
15.4541101286951	4.3497154552373	0.000769549073949348
168.40761640323	2.97678337027427	0.00286540747570977
66.2675624560745	1.47811553692201	0.00302983770535344
-10.9931486761223	2.81791412465387	0.00133922300949282
103.861474493348	3.33612755624893	0.0035339434518998
100.764730278862	2.43289894238442	0.00313284936288197
72.0514472114667	3.20363818053149	0.00407714691239957
5.28573228160518	3.99372851771585	0.0013500689272272
123.700965001813	3.66359360291206	0.00341684374032595
36.4395383056734	1.2	0.00322700029697727
121.164757728492	2.03912434820277	0.00286394708765181
-19.7057926372463	5.11409592703106	0.000643895680956726
6.88650315498595	4.4219545202645	0.00103664396536962
140.358705016469	4.59215493570662	0.00361609922369392
194.212999635809	3.24426783434	0.00282143415576217
47.1096173568942	2.12155389059444	0.00381138369868829
79.1644582280024	2.49693118526171	0.00344073226262829
50.2772539001037	3.53954002001961	0.00142450739325712
59.2861232412591	3.35315740883845	0.00202362972076225
95.4232279470039	1.83929535311314	0.00294740214336648
45.6471407458882	1.35831573152505	0.00320553317570227
79.4107367281313	1.3402517925331	0.00287392520329448
158.767919054709	3.3117047161409	0.0029837126303986
42.446988923678	4.17028461078712	0.00150793734516214
87.3581844944022	1.71654388168562	0.00296021989751517
81.5342769417207	2.63560400414666	0.00348909381499715
135.844679844928	3.70100954580372	0.00329054941104037
145.683943585223	3.68328316397303	0.00318770159798805
131.336843955317	4.24937983159599	0.00358763231488148
-16.0829492548307	4.07868637033755	0.000946802297087709
36.6062145655486	2.62823298007451	0.00159798322934722
-24.546885536591	5.25408232711525	0.000598007421176051
107.92266002916	2.10300130405656	0.00295433339038623
86.6748339989298	1.47097931112455	0.00287496890254007
40.7464098398666	3.44420411954794	0.00172010682886528
103.538729795243	2.17224839946072	0.00300800095056499
89.4461911956353	2.42300697230396	0.00325217438888982
178.251941686585	4.2788890883664	0.00311112411587713
64.5486509217716	1.93606725774608	0.00331551212148146
20.4265107747592	2.95913094553317	0.000752381126294712
106.592104341588	2.29410339326218	0.00302756080937755
61.6434191730283	1.2	0.00293602470711801
19.8061772900804	3.54845729102094	0.000756134591655785
49.9630995927682	3.1767910695544	0.00125046329794193
80.0552938767843	1.81499706210289	0.00306069940984938
75.8201470789604	4.15545252054595	0.00236861760613393
142.580553238223	2.54800350883509	0.00288704704350841
56.4294107337427	4.1441341762926	0.00392212255837604
-23.0436445873654	4.76708090725741	0.000705279668008531
32.7652758243391	2.39301654713679	0.00142991459693925
-11.3419306083549	4.72988019707864	0.000897434947876522
25.3041860163939	2.81990905453399	0.00111788603584463
129.28798326696	2.95111974929718	0.00307764487884705
281.73615348759	4.73119681459768	0.00278110510175003
103.289079506018	4.18514706104664	0.00404073124018872
-19.0222006459124	3.93200875731728	0.000909503241620643
58.185902199123	2.96874660700937	0.00347077431571253
112.883694866814	2.64011285514151	0.00310422701479774
88.4469738960185	4.30426891392336	0.00441872768773119
-2.91198804343222	4.02313410221222	0.00155110427164272
124.047556138833	5.22300454121681	0.00420831303777199
45.1736112453824	1.2	0.00310040850060583
86.3173183108118	2.72764849818789	0.00346559075590817
32.332559343131	2.69616385348662	0.00184811898180159
53.7161567981226	1.2	0.00300573618082885
76.9406068385411	1.58746763231126	0.0029872502575029
97.8771158292138	1.96621422874053	0.00297521541640818
44.9198044573554	3.5408674768296	0.00211181015445672
69.7504306768073	4.34321876367568	0.00228442119443805
167.980591701198	2.9534830415087	0.0028644926305311
48.3096535841931	3.29430964965694	0.00202589732235848
180.8714461937	3.07808966014651	0.00283895175879009
31.284882110975	4.30411387687513	0.000702061508045981
77.6702454810083	3.465924760808	0.00412772774259314
11.6002922112424	4.46325801747351	0.00145624085921212
108.917125403965	2.1847332640772	0.00297361917159633
86.7169494462126	3.52210655302337	0.00396788205492348
96.7882331926662	2.77937067358316	0.00334075760835205
120.429934486098	3.47228568754249	0.00337060887228947
78.7765263087897	1.71470911564754	0.00302669953172926
106.836317841003	3.82970175373794	0.00376163408230366
44.3785899224214	3.30380541526451	0.00188473779960227
122.239293088739	3.86420687626981	0.0035326438953668
3.9549191733062	4.45255387833258	0.000965223154091146
120.151872007712	3.93307640632178	0.00359845421956407
102.301335684733	3.18366599841583	0.00347658353030681
116.693186354934	4.21671851924681	0.00380398402959332
55.2335240550088	1.88792288056205	0.00343845841352768
50.1989120509046	2.82036125993922	0.0018000269490195
99.9088357429107	3.42030989566036	0.00364781492771033
74.9759205897184	2.72772165114363	0.00366836396441624
60.4350052447056	3.04163992179796	0.00299219112463855
41.9841876156379	3.43929654799044	0.00201946988182782
71.5950030912511	2.45665002532913	0.00354598456508851
23.9349894000145	2.78952038096263	0.000889641628942011
73.0365563159534	2.80166989594042	0.00376103040886505
-19.4778018194868	4.33452218115561	0.000684974369159183
62.0731495184754	3.54130222462586	0.00230594951670312
96.9488941026804	3.84797622002949	0.00396307053126203
25.6224911565221	2.66098789979786	0.00122438349513691
59.0449844805551	1.74806637286954	0.0032759392552155
69.8178164238135	1.2	0.00287860478775971
20.2752470079703	4.88166031679842	0.000815674534237371
9.47434542610175	2.86127007690318	0.00123610921144901
-1.73555992191609	3.62102090118944	0.00119698158618375
75.0055629699663	3.59984901588992	0.00427738612949628
108.25978112449	2.30661109083095	0.00301909657316886
171.183228483098	3.98181493302075	0.00307862693675206
90.6874648532279	1.70646044977028	0.00293330412370798
140.752915641426	2.6096939860047	0.00290952447407621
43.2845935809308	3.22461723107545	0.00184643813600901
170.803094449223	3.77514806647419	0.00302762892661355
25.453933006723	2.98500712246057	0.000764072006506144
114.909535201139	2.9122986373358	0.00319218076016271
26.5472801208055	4.31335751915421	0.000407029175103752
16.8304984519954	4.95162326600042	0.00112883276792062
61.0211553909522	3.42448614731098	0.00216191619076269
5.96542579521484	3.02938347233121	0.00202401192671482
57.8016157276986	2.8522470229614	0.00414449492146947
116.402989185015	2.08068345396042	0.00289863838024908
50.8123879084369	3.97392580932602	0.00147828392812995
33.1416446701758	3.97927747647948	0.00138337627514736
114.853459197359	2.66491128754119	0.00309667070625384
83.6047775334508	2.52256335928292	0.00338721478181095
-4.53570521405803	4.15890822716516	0.00168746720029203
124.016178583724	3.37591274686384	0.00328884158757237
134.949610208217	2.41598184280686	0.00289201077265777
46.9109610880679	4.7997223226064	0.00287399998778479
133.835044133653	2.79277191697949	0.00299749150776661
3.82696456285769	5.09839927595659	0.000974118613695931
71.5844798878437	2.73605344084855	0.00374446955201732
60.5666193739978	4.60761780013088	0.00112975857256741
3.32996720668981	5.01534741920446	0.000765834106735487
-1.00264856672359	4.67757351299126	0.000927533817690786
117.07755995027	3.28863687567146	0.00332866930679836
45.1337854743915	2.1777481698237	0.0039148258460897
75.3621569954368	3.6159088495522	0.00427910602082567
105.631343305487	2.60414714984709	0.00315671473829775
124.995682986759	3.54336535306484	0.0033474054244781
94.8461083575372	2.27963110901012	0.00312498892179993
119.853520031824	4.02785402980334	0.0036501675615979
74.1014215828927	1.80120555554109	0.00311618067106317
25.6885793252137	4.20339595274214	0.000588445053866271
131.933006657784	2.37797375649634	0.00289685267799651
106.607657847807	3.03103150756813	0.00333837769774564
103.439349674673	3.078365120752	0.00340430778625863
116.337974315121	4.02047039489544	0.00370314678150782
129.832428222207	2.82495636961182	0.00303325974241378
28.963609427734	4.25660915851274	0.000608186395073296
-1.9111314993929	2.54999030996349	0.00191606987427908
13.3100711754772	3.9220687323692	0.00126234875938798
125.30356759802	4.33159323838814	0.00371998062130277
-11.7556854826709	3.47568250567059	0.00145548702479134
162.918807734311	3.39741283304812	0.00298243933908153
67.1817493419881	3.26521927888428	0.00422698775363291
59.3172399743311	1.96023892884869	0.00341689019632966
86.7253895118384	1.83400020198358	0.00300964623305858
116.885048816007	2.90841640276974	0.00317024933061631
108.58586515128	2.76021572261838	0.00319364711735903
87.680102422545	4.24392322310749	0.00439643459809164
71.9120657286322	2.41703387007117	0.0035124291765906
115.153304398387	3.20867926360795	0.00331690569984344
-4.3340251732906	4.27886753916424	0.00102317478727931
2.9472462962404	4.26651334866338	0.000940799076947946
-15.9865097942149	5.62229637163172	0.000989411078999427
71.3069796990155	3.15292986264659	0.00405856497042806
83.6609163650747	2.602875102878	0.00343490096578284
147.151139350856	2.46722872484731	0.0028488110388405
99.6889697844592	1.70821424785937	0.00287940838749026
80.8750025919148	3.81272325157895	0.00428295462346431
167.271875690941	3.2525265918398	0.00292682847178899
-2.51790641280302	2.74391439385447	0.00159319198770997
137.983519415476	3.46529769587508	0.00318058730785381
29.9122606848735	5.0118790008867	0.000244471842342984
121.73996127994	2.10510674360183	0.00287854151206078
21.5375495131244	5.233413613906	0.000893117966888715
3.87224113273241	3.31659424931167	0.0013093741573708
57.2477227362516	1.2	0.00297334574325875
91.5986337521535	3.45131255932556	0.003820429757677
124.480698037482	2.93051366789054	0.00310839020020689
60.6943801718342	1.2	0.00294354680526659
181.323889286914	4.46912679348143	0.00313805594542648
17.7819065202337	4.18606040175158	0.00100627671639622
16.4940697498122	3.87879133465712	0.00104273080864161
106.194910138555	2.08420398527261	0.00295842028917484
99.8158793992219	2.43960626192033	0.00314556360907799
14.8616427002819	4.28572406942846	0.00157108754810372
91.9485482633005	3.6703394715595	0.00395431189089003
209.537531577727	4.43670701536451	0.00296594407625617
19.7427039515807	3.82473039801425	0.000154344185855168
112.907651935931	2.88807426497352	0.00320215088183788
7.57974891472052	3.06907436097057	0.00150244054081098
122.072970252804	4.9379021427493	0.0041012617281885
59.4320309537762	2.03045014359632	0.00346559132519817
113.041363144284	2.07301308092797	0.00291355153907095
111.960611355588	2.10488629661631	0.00292925203502994
16.4549280541041	3.15018901893219	0.000183997768658306
9.94888550738122	4.24993891176715	0.00167591554049146
89.866952339079	3.16471060066342	0.00367157206412822
125.205962828666	4.38926571290189	0.00375152406360713
87.8584853284589	1.56114731609891	0.0029003910663626
79.6361305182473	1.42086994112542	0.0029013983322121
188.188209684621	3.96592975364616	0.00297662712099957
125.711878684382	3.41144333804715	0.00328326619990968
-3.00509323258362	4.33871307893648	0.00157637622336466
51.8784565824314	2.31469035637847	0.00386286805849982
112.477792004215	1.99506991842886	0.00289511495294764
107.049273672646	2.4574654201848	0.00308548811875597
41.6056477392264	3.86596628430942	0.00115566154722147
124.032434879738	2.81761151827387	0.00307399052020219
-15.6307975336462	3.78417403018418	0.00166973622978717
98.704004960451	2.67185965377037	0.00326447280163563
1.35521506560022	4.8163411470971	0.00112862110290577
-7.74744152906584	3.2415996298917	0.00130233420577878
-6.79251079492569	3.6514380911482	0.00119031740721257
85.6145157249487	4.12459221002562	0.00436920178735514
110.65266597883	2.5024161662558	0.00307231067380353
107.752145025628	2.24263866830063	0.00300221849851826
59.5800155636034	1.2	0.00295253748508449
31.0730228441054	2.69087904050026	0.00161833502248503
72.6806429255283	2.18376383359998	0.00334757926974188
84.7075355062447	1.86168045737814	0.00303781473141134
59.6537429771099	3.98175376730193	0.00197967121768442
98.1904880499659	3.18388926336668	0.00354043206243105
49.7783663456123	2.74591872039983	0.00235381073785891
28.8536917273315	4.20110249065467	0.000511791648333852
7.57262042783412	4.40710333739318	0.00140859008949379
5.97978071852637	2.49042677866047	0.0018619822749192
46.7239950325229	1.2	0.00307957786174247
76.7920480443853	1.64049498073301	0.00301011815864899
104.22913009023	1.84564660137861	0.00289740750803694
18.8979098058376	4.29479274156775	0.00133422410265138
35.2783835713802	5.32940487479345	0.000466070254134136
108.764698746053	2.06611272390883	0.00293658202675946
-10.5325381057011	3.97124093609462	0.00137056200670092
32.9724225105171	4.18892655461311	0.000620957574150434
177.335006478222	3.23182392340671	0.00287874163234489
57.5047279805222	3.99684977750614	0.00190731069215113
22.6984561351237	2.84007822616164	0.0017438192439401
149.72776134291	3.77625131768234	0.00318228949891406
80.6956167368446	4.17922855781142	0.00284825295137367
157.399389272826	3.00144055144577	0.00291789788473462
101.153364262948	1.85113116109451	0.00291564448304754
143.684361595269	3.09932835978241	0.00302015405023553
79.24318170476	1.58490040864908	0.00296816049482884
10.0669279390534	3.46567120423401	0.00107806897888843
81.4294410321575	2.37012564602326	0.00333199445958742
38.4039710958923	2.44469745623488	0.0014677633021378
50.5199778564809	2.90576157469655	0.00237443022807638
70.5244433836091	1.6885120682937	0.00309509357270348
20.4968853620978	3.30560502059558	0.000471446559634334
17.2813486555155	5.41344663798181	0.000980300008682737
100.849232302084	2.44716133075805	0.00313836624709552
73.7044898847327	2.17777826193634	0.00332916671388365
31.2619176014483	4.39547937320618	0.00104511635437019
114.388493935382	2.01550771196165	0.00289069378511074
70.6732019599188	1.31559500009451	0.00292088123183377
97.4024950675809	2.46707882932718	0.00318172752150587
5.68290625322395	4.4289045575228	0.000859213808845278
66.5395473464843	2.95018261366449	0.00401831225787361
157.418937853159	3.21911198921845	0.00296932523775198
183.087525943927	3.342096555944	0.00287639704626884
56.2283014585462	2.29952683590279	0.00374612707089587
17.8302532507833	3.06222574705515	0.000467035737316958
60.88621630831	1.2	0.00294219659839547
4.76669046822707	3.63558353965363	0.00129366219892789
81.0205326185819	2.3456131086418	0.00332347694305773
183.82312960451	3.4792486318846	0.00289897518233363
102.082325287529	2.53315670221885	0.00316276576367692
-2.42140110898763	5.251515973102	0.00081378765442529
173.77933270502	3.2529727239666	0.00289724212038431
56.6249405608707	4.84832947045001	0.00143564824010931
81.5903375827052	2.52962847966114	0.00342354080071503
108.40732466635	2.63516569448118	0.00314276006159836
102.864116857653	2.41850700301552	0.0031068068116181
-21.4885586429571	4.81605780180524	0.000534106000141457
104.497544324553	2.64346831785443	0.00318633483666918
101.797894248593	2.33323854712233	0.00308306321148402
92.4581209839858	2.97409352149224	0.00351200476411314
7.04638294100012	3.27893326801218	0.0011610389290202
152.489704489475	2.77220365821162	0.00289118407046252
123.270202873439	3.12224283923153	0.00319155218851389
1.20418740928757	4.81791024573373	0.00111676455714922
106.9113058781	2.54426614612086	0.00311995942066465
53.6529971954018	2.75761291409131	0.0034891750470593
140.375919617481	5.00719658636594	0.00381323316742213
112.89556660588	4.1686289933217	0.00384582978689259
120.431269681578	3.12028573616849	0.00322026919426521
199.893741412939	3.3883378641111	0.00282642309115106
92.9436285412839	4.65902772890625	0.00302576239061357
-18.2571553704082	4.68637465468555	0.000717246595039919
73.432853608798	3.52731374601848	0.00426440476277639
89.4659097625959	3.34134933032033	0.00379151897978526
98.2119723664646	3.5211118668804	0.00373723478317241
125.408362382898	2.70554569488288	0.00302641837814813
89.5738382104673	4.84326225476648	0.00449247373056819
59.7424103349465	4.95865934428328	0.00139452686211385
171.001544821414	3.91750453316887	0.00306429290855529
73.0045479120648	4.18571601055445	0.00176845058253147
60.4647566212734	2.83735508559053	0.00408005665598514
85.4896873126511	3.42482942786779	0.00392904913024028
108.619901711222	1.9978572430582	0.00291698270166726
-18.3832704472647	4.28844567968404	0.00115304356943988
88.3213985237132	1.6082184795494	0.00291527850154202
169.402620925767	3.12294072827571	0.00288917771269482
150.216027837236	2.54641182439668	0.00285414857610799
-8.67219464479268	4.28013385770351	0.00107014945027138
50.4997539243368	2.07191233020676	0.0036878243030051
48.2548682669218	2.34097118683444	0.00398028208036502
120.576937086931	2.03777949806625	0.00286629738104238
74.7263530451301	3.07433114425971	0.0039203706483832
121.517091907029	4.48101511887662	0.00386249428869702
31.6169540872849	4.05304085138224	0.000600467142696111
130.350466226846	4.84458492344024	0.00389997982204225
44.1480154156604	4.11205391914534	0.000937177065664107
-13.3591740203813	3.67657027987865	0.00174509897677453
3.15437994232866	4.97650634783674	0.000845258484447642
112.970432315659	2.90567097989954	0.00320926490908702
81.7872718376428	3.36822082018826	0.00397155215431584
22.2829072445793	4.74337804943495	0.00267585728827476
43.524726871842	3.35945269462201	0.00282369743514984
53.8229623421288	4.3561489904774	0.00288741316003554
-4.24115560737017	3.55956805956315	0.00112352371283667
61.2980464897155	3.77464474539215	0.00210627837013809
94.7314983032741	3.35268370137624	0.00369917178253213
70.9531130787308	1.88228887995201	0.00319298840198644
16.7406760898026	4.70473748774521	0.000708002900596298
107.547389916356	2.8471864749256	0.00324233980980312
83.1096626719899	2.23319838360591	0.00323347843760533
113.959041898978	2.50743583362441	0.00304558147800816
148.019659111977	2.66282954377312	0.00288762018231163
-5.53544718318481	5.90314552304221	0.000754276201618998
77.6608900398263	1.91790496095325	0.00313568460061289
0.378572862900534	4.79227052514051	0.00187054183715465
102.882416044101	2.25618930028075	0.00304372338916983
54.33395610574	1.77106277568528	0.00336726778979422
114.843571747681	2.54886245624587	0.00305474741684645
125.43775558394	4.31440475803731	0.00370826225150556
131.131145864082	3.09571345533027	0.00311097555588596
119.965931676353	3.24174479376282	0.00327505138746012
94.4394885210403	2.59716576546326	0.00327981228070046
79.0863653913342	4.57401281750176	0.00360723979125972
75.1322020216269	1.79644656373446	0.00310165765878957
135.544957944788	2.41607509303198	0.00288830307714497
115.371801783163	3.20335510234168	0.003311735279012
176.027431878674	4.09956759322257	0.00307684583100866
83.3486790419133	2.55178409733692	0.00340912398116225
111.308986400809	2.36816413614789	0.003018541794931
33.7752106071002	3.67870662921739	0.00133821401148042
78.8495284596273	1.53557662779629	0.00295143971742758
95.1746183016206	2.52073135743111	0.00323209681895933
89.568655352731	2.26209827866348	0.00317231647684353
6.4330358841031	2.24018877544592	0.00158436031329995
75.5381919047508	3.10179632906436	0.00392184870913222
132.157926313365	2.34671408656124	0.00288703025294646
34.0685416259345	4.74986005349798	0.000428337381114991
60.3606926000741	3.51652821623471	0.00216856364479642
85.0594130483118	1.62380029362748	0.00294055586621274
101.726443014103	2.43155236471212	0.00312288390355678
81.1244195996327	3.18088108596704	0.00385505304731053
40.1715190491956	3.2390489132367	0.00177743098286908
23.5972180517803	3.75338914357584	0.000399765099643526
83.089252736298	1.84282550866089	0.00304572734861118
0.174283594049353	5.44985235151473	0.000852892300628477
76.6351432428486	2.12194635304487	0.00325520266903214
69.0321093875733	1.2	0.00288544092223989
56.269846103138	3.15731052488164	0.00227458989783211
27.1032003576907	3.9605251233572	0.000549766119323173
88.4923743101141	2.71187466566087	0.00342176327655201
28.8166806459163	3.75458519344749	0.0011184676784365
123.065520266657	2.64351802707217	0.00302534448437485
47.7284135734063	1.2	0.0030682833577764
10.4051696922894	3.1716845405108	0.00149706698214305
53.5439422209363	2.44915915189456	0.00393663613113065
48.1541894715337	4.32552292586051	0.00179431237440389
51.5127642552594	4.71535142040617	0.00124911651960373
166.534921268993	2.8624838547298	0.00285197498534418
54.742520465062	2.99893695211916	0.0024737444839161
41.8333066465304	2.79592294454637	0.00193074514346799
156.198625612427	3.47816670478196	0.00304362593545762
99.0555645072328	2.40899585323781	0.00313960904634363
139.319600927729	2.98741319626818	0.0030163021472051
17.5987632127645	3.38793034814313	0.000170174703415686
96.4245353160183	1.79209964243088	0.00292522398864259
57.7372290934735	1.21286338794346	0.00297522936300805
37.9343486315172	3.64756813330044	0.000973541389968301
105.469131282717	2.29110273586735	0.0030361101364292
99.3532636145698	1.74444759758931	0.00289333368667297
142.523592020893	2.94533089026735	0.00298556957723951
62.6871260593683	1.98466453501419	0.0033767606563898
51.6193939948034	3.58513012455892	0.00159213310281463
108.908425591608	3.44459098809789	0.00351511639353498
98.7729914736491	2.57399595494008	0.0032175823146287
64.4532770511592	2.26848191866647	0.00354713320264709
99.943141704363	1.68577384197339	0.00287169064098875
100.30203098783	1.77528187635387	0.00289682183071118
81.4166827705889	2.21385787714277	0.00324438264521499
32.3069917883548	3.22517201478032	0.0011087873721249
90.8866012504619	4.52902680654286	0.00450532376410593
74.2185530636779	3.36673870519633	0.00413441749967643
43.3421652297901	3.0516832304825	0.00145937883288343
94.5410930842719	3.5226387031329	0.00380748441809855
97.8443572566269	4.34081480756034	0.00423020026802984
-11.195956684323	4.04663883664591	0.00100716610504234
155.441549674978	3.08313501824855	0.00294675371489478
38.2217054905537	3.98239793468852	0.00107133682149638
35.0411732717794	2.30895355389728	0.00199304209528479
149.853486913996	2.86450152875254	0.0029245241357281
40.9801425945376	3.84420466696405	0.0013373170190564
89.2887570175276	2.32996056891864	0.00320809482513562
64.2037952546887	4.0093237756538	0.00334583445373703
85.0385355683037	2.49024536734778	0.00334740092951946
168.992297237497	3.2928263780995	0.0029262695550965
93.8303047116682	4.71083719519779	0.00277537594323587
31.8901596215987	3.8764514932248	0.00111037666856826
85.5795862034674	3.93652950204752	0.00425055928772408
92.3931114208868	3.96690596533414	0.00413495415697398
108.731087808577	2.25381004700224	0.0029973361406818
98.6129991842474	3.68638126078379	0.00383006843732784
-11.5019959796857	4.24633779394109	0.00115154143310043
63.7693222470608	2.61065658553906	0.0038201656538018
80.8030032981309	3.37147373887255	0.00399514587768816
107.672857049104	2.2714782532512	0.00301129893305523
118.000024024374	2.77779252883848	0.00311048022260267
-1.5409091923015	3.68476247397098	0.00117797137563458
165.076813156952	3.09685445140972	0.00290336391401371
69.9980789379649	1.45629236159744	0.00298575891906799
131.964490275896	2.98561945862402	0.00306875919240166
40.6323002988938	3.50359445537381	0.00176552582523678
113.978475008963	2.58192370742949	0.00307265864623551
117.525433009303	3.53401431320224	0.00343615182391746
144.789681223257	3.38347536823447	0.00309634223346724
71.1344673055099	2.41671964982096	0.00352821670827318
107.760526085478	3.07686090608826	0.00334626457431705
166.714830908907	3.59076936533738	0.00300675113132996
65.9637785527317	1.2	0.00290389566500753
-6.14935615154192	5.3182166101985	0.00151917365762012
100.433382328488	3.85321805624042	0.00389725496893581
80.9164560598416	1.93653704967471	0.00310888518084558
82.7850896689345	2.51624677774849	0.00339454256172014
153.136377131415	3.57778463308818	0.0030928335804594
97.2650904030577	3.75550759167562	0.00389890423651641
81.1040135625545	2.41216361498189	0.00335793121266144
93.0704644000948	3.87531669121713	0.00406252296291812
129.432234138145	3.0523866314548	0.00311084847348153
18.8362893646784	2.21614903956151	0.00100958469014041
147.186402608805	2.54089016005876	0.00286432585569214
39.6067498988237	2.51322318833516	0.00163281330778114
14.3873347087635	4.38391337801391	0.00122451245300809
-16.4671495688127	3.68700998591722	0.000746482589311227
33.4033570918697	4.06838889612538	0.00106573789006026
72.0934655102655	4.07166220007998	0.00220646672795613
90.1701490088639	3.57554889922244	0.00392972312925166
101.434995069564	2.45491508435026	0.00313620653813451
212.447229594249	3.96338211580818	0.00287285391278858
87.8085540373581	4.05445989076413	0.00428072931758274
1.81741972976637	3.19169548083083	0.00147424940703425
75.0446438443645	2.09206021477899	0.00325942205438793
113.390500828552	2.73030650476112	0.00313347579491119
148.140484158322	3.25424143214772	0.0030352067305892
175.284509959598	3.09984525857426	0.00286182945380548
7.25204717281218	4.4909032178687	0.000820812854426588
145.796799309906	3.09954590382413	0.00300635072133414
53.6939248581121	3.95608627092427	0.0039953042288938
51.7117879332949	4.14959065663046	0.00140330961955756
97.5697450129409	2.16246288238665	0.00305137217575711
53.4286288735034	3.50213557598438	0.00199227800320334
31.638981788135	3.02339388387106	0.00104198951328721
83.9978809926277	2.25519040302226	0.00323575443861253
137.708989211555	3.12709204103897	0.00307013727308956
74.5581434091283	1.63892933071936	0.00303064851148207
122.882342125402	2.79549140588156	0.00307653586567567
61.9781942343313	4.9606922722008	0.00150500823904301
31.2785884339413	4.05358284343342	0.00116318475162594
33.745839023097	3.5497605139919	0.00116570195367469
83.3064146949602	1.68488134424763	0.0029770615971358
98.3276683774996	2.62671467626559	0.00324503542615406
208.648051596899	3.59710170571725	0.00282964659454602
151.047471427114	2.61662346216252	0.00286325882331683
86.558016470176	3.00548731756688	0.00363096949035686
145.772131206977	2.49454343074767	0.00286032327897527
16.4912990472961	5.48887047952579	0.00118234952949234
67.1170309760706	4.21947124606511	0.00196255800201773
18.362310465891	2.72235150331569	0.000731015106677908
80.3617470776844	1.70023940288213	0.00300787662855863
74.7846265361243	2.46860709817875	0.00349730999023625
95.5995610660631	3.10217546481889	0.00353659253961443
95.9069749796313	2.12543879388253	0.00305163939292968
133.208519508573	2.52316041849526	0.00292560716255426
92.1349407455822	4.18698370468221	0.00426267841485067
55.6093537283453	2.4849927862411	0.00391382855296201
52.3159840744164	4.46655705368041	0.00135998460114112
39.3139296854343	4.02319748751321	0.00249463091006666
61.9361515274927	2.40945261476513	0.00370427341537857
122.604014704704	3.338393570693	0.00328647129903377
107.643963656596	2.83945082117808	0.00323824339063657
7.52179642913446	5.45094673883632	0.00110251998492626
37.2827522932993	2.30348870918981	0.00312951377454963
126.757517968518	3.26474594114659	0.00321266934514049
18.4195201671191	4.45132242143057	0.000881722916808921
57.9695841348403	4.06189219051377	0.00279417613785616
0.807896000890857	3.41341150982733	0.00149790208167653
85.8266845939815	4.18832758153845	0.00440572446174252
86.945220716393	2.2086545572879	0.00317520901263451
68.861920370355	2.55566357204572	0.00366842910965632
11.7932932008719	3.00307403472033	0.0018746414987511
[truncated: 18,000 more rows]
