# Supplementary material for: Fixational drift is driven by diffusive dynamics in central neural circuitry
Source: Nat Commun. 2022 Mar 31;13:1697. doi: 10.1038/s41467-022-29201-y (PMC8971408; doi:10.1038/s41467-022-29201-y)
Supplement: Supplementary file 4 — SI Data 2 [file 41467_2022_29201_MOESM4_ESM.csv]

-6.27462415163661	-1.1561571984985	-0.00854988598260897	42.5768260910456
-7.38005653047846	-1.08815713641756	-0.00688913642903716	73.1277992080454
-5.37485973359169	-0.722386845330062	-0.0056145802728014	54.327169514602
-2.14912085200244	-0.908116112703211	-0.00366472816532701	54.2416409902416
-4.84512054132558	-0.822844283432312	-0.00394091655891216	115.10035552769
-1.66908616478118	-0.546062936543913	-0.00428954700707591	72.9550406925786
-2.56469248725873	-1.07940594563182	-0.00374869958640475	38.4543109628837
-6.51972822333562	-1.43861748360464	-0.00379459952679363	95.6178091759825
-1.89627972186296	-0.692908840174807	-0.00353191585671665	41.0686599473446
-3.19776521751221	-0.843826721638404	-0.004456427625371	96.5575429703274
-5.95473742371975	-1.28677213406145	-0.00648827090121378	150.773966452811
-4.09927505495042	-0.594982621861836	-0.00589322915586275	98.0247414779079
-4.46846813679157	-0.51305443688324	-0.00483170215471311	120.876627126417
-1.89510559953814	-1.02399802871795	-0.00280432982831799	74.4851618701847
-3.27347067829757	-0.88174502118794	-0.00673708624754846	61.8366817944779
-2.51746023647645	-1.15567843431106	-0.00489037475832173	45.3474856920751
-6.67158508223698	-1.0069745411603	-0.00567226084437812	100.137082933297
-1.48663668969386	-0.762627301446259	-0.00225061610433931	48.7066269545903
-7.17019857954021	-1.13833761831413	-0.00555802290357532	91.965657577824
-2.27805822376931	-0.679523235443501	-0.00322623518895894	75.1789467794711
-1.22527193281982	-0.296706370347239	-0.00263072356195258	41.7040085738115
-3.16286015452966	-0.413095667715879	-0.00362307237319847	108.108460067248
-6.14568024266187	-0.827072072512686	-0.00724725162125307	88.8687661389048
-2.37964516025825	-0.363820506833518	-0.00442330928523141	76.7601934274517
-1.29634946480923	-0.420243491970003	-0.00505428072787369	39.8236248982617
-2.8723972671549	-0.742643166715468	-0.00480743928490657	51.6477851072657
-1.70785773920568	-0.775194007140949	-0.00232406984469454	74.5624575752696
-2.19060071792028	-0.461163761005426	-0.0038831845111805	85.4314525977204
-6.1575000773439	-0.468628227236746	-0.00355074491299864	173.259707104147
-3.12518438854557	-0.309356160802584	-0.00508209274778326	114.019959176157
-5.22960608198393	-0.528682813539236	-0.00622583452148615	76.3371614799425
-2.28342724298674	-1.06477413532918	-0.00394751810675067	43.9965156227503
-5.37524374517484	-0.538538962667187	-0.00584166490793546	61.3537386412261
-4.40651809165614	-0.69592573488987	-0.00177290252427571	161.667082250968
-3.77117299382811	-0.679892915280283	-0.00367126278949116	103.579400578093
-5.88754546220446	-1.07477321788781	-0.00336560506087052	92.5240129364627
-3.19949250045565	-0.250452835390578	-0.000779226800704019	130.571068999815
-1.88648966646445	-0.820254718579467	-0.00500061357594893	51.3453654175972
-2.79343197483947	-0.958015661812181	-0.000997299873764567	70.891414332772
-3.26419110374258	-0.941915274506515	-0.005022702011754	56.2189866846102
-8.4480259421569	-1.11558854184114	-0.00624961786815344	65.6215670563606
-3.75650037630873	-0.461571365940492	-0.00330772730427138	145.729559091293
-1.99478254100745	-0.338760081599284	-0.00422911936576986	85.5617111762223
-2.37267402519546	-0.857814081965136	-0.00538866212714535	49.0026987386589
-2.82149242757885	-0.434319941369471	-0.00264630912173537	99.5489358829426
-3.30325683992464	-0.342511505202198	-0.00448469224683214	74.8779358323025
-5.15414294150548	-1.14017945558728	-0.00444306992940246	92.0528538904871
-2.4881864279675	-0.542513086400616	-0.00386449864455186	65.5383559136394
-5.97582797882088	-0.831888119232243	-0.00486593206031543	111.531642495578
-4.34557879330325	-0.935408168511533	-0.00699136862348498	55.0412159063017
-6.71608005945336	-1.17457588989626	-0.00541139573440978	72.1470238038199
-7.52339776416152	-1.27530890809915	-0.00675061199401289	124.624207028701
-2.89958382149455	-0.546710989799255	-0.00259610135851647	99.9389562904324
-4.11094917454657	-0.63919861061903	-0.0042624375589265	136.30144027992
-2.60148806646331	-0.376898532647419	-0.00559620254265324	97.7279950477476
-2.38352668946834	-0.465860007087423	-0.00450509183846385	50.1134859398746
-6.7784156800531	-0.862588904197594	-0.0057692902658291	94.0037621861285
-2.33907112736161	-0.366246645798507	-0.00389517596624651	96.2980399670131
-5.4341796890935	-1.21726599617274	-0.00346616884726065	155.422658356855
-5.33843300947739	-0.467776313245669	-0.00524769559059873	105.434967755819
-6.91265785740611	-1.42656921154605	-0.00640947267070087	99.4556257755535
-2.29688612579124	-0.749436581945197	-0.00411629812636879	55.9882806404613
-2.95303271878713	-0.575954085841887	-0.00333503332093195	127.359652699686
-6.22894680130993	-0.574721424818323	-0.0045865206439775	170.513775541395
-6.50364694211521	-0.690917966817367	-0.00741060006306169	89.4201808747424
-4.89068473400156	-1.28795474027209	-0.0035824210514344	26.1855136781212
-3.8666795486193	-1.20621768785325	-0.00616989825850919	42.6449895913484
-1.34841492672565	-0.60848294599717	-0.00354473829727719	57.4432145163284
-5.11434816368334	-0.883690249783128	-0.00497033468449233	73.2936829987097
-9.09783537288811	-1.15847567663806	-0.00798046852180388	145.59936910066
-2.69758304420933	-0.883831211424737	-0.00827903333499058	39.9584443594142
-1.62674674820819	-0.821521396699679	-0.00478459791230159	60.0964849518833
-5.12830224213085	-0.625371475362684	-0.00602030601432765	164.343917726023
-5.70655419014875	-0.745254422662493	-0.00603686852787121	120.504427766495
-10.2315621249743	-0.687679650834404	-0.00754855777608783	60.5243707474215
-2.08008845020963	-1.2666083367404	-0.00446001614603934	56.0435452360753
-3.43047079149808	-0.907427240877805	-0.00418111815662126	86.2687380932213
-5.97519632666872	-1.00337131975679	-0.00760818410241686	36.6503871086782
-4.68287426933389	-0.991410560790635	-0.00393179775709796	67.8071592507857
-8.92694072846052	-1.03427386854315	-0.00656112996080576	51.8600504366703
-2.11046223881467	-0.335151852564069	-0.00250722892209401	77.848085492525
-1.3505514108341	-0.87668931664154	-0.00243123043825483	59.0640098747461
-2.88237243550144	-0.43316730030121	-0.00110549475217207	111.473098851963
-5.92806475430281	-1.25004763244453	-0.00569129599849016	96.1049791329917
-7.64971761951247	-1.16911664759304	-0.00802972893017187	106.397669767255
-3.69522046569763	-0.797032975783449	-0.00656445240184004	70.9544736710124
-3.75580701701727	-0.504293299796192	-0.003846154242464	118.223091090016
-2.45523026189077	-1.10564640792231	-0.00555599896066049	46.1924735041941
-2.32385209225372	-0.970910797752364	-0.00505852914098722	100.329400033631
-6.82961375530288	-0.30807462808901	-0.003300496956309	70.3491795244026
-1.87388405161228	-0.930043808079913	-0.00413165613807561	76.6072471108774
-7.68679674151278	-0.846276032668643	-0.00594773793118433	54.7394212090943
-2.41427070626644	-0.985760526966632	-0.00427275857251261	71.9937698564619
-3.63918484166178	-0.489044909990891	-0.00237297134103696	144.181461649853
-2.42101028044219	-0.825433562845892	-0.00502676419754726	78.6460509464832
-7.07389459241688	-0.66590813823108	-0.00434883737508416	64.0373953556174
-6.49455097474145	-0.830890082650264	-0.00473583796393027	89.419472485852
-1.67334411108971	-0.659373490536783	-0.00289637269390195	62.3795024995803
-2.6809505940928	-0.816557090971709	-0.0019819384390977	101.989706094922
-3.97288423677497	-0.913356054781198	-0.00575451198161159	36.8181135270707
-6.66657176571887	-0.753973727732804	-0.00588881714711392	94.4614532888117
-5.78878596262683	-1.25587308487931	-0.00567817516168569	77.0795509221545
-3.29670197195356	-1.01985975584093	-0.00394058309168109	120.190124997801
-2.56387046209651	-0.620475598801199	-0.00412212276489374	95.5428710859798
-5.94506660681509	-1.03255989883495	-0.00418986106336766	113.731720381815
-1.14048488297009	-0.258899919694269	-0.00214562142618678	46.2449769627575
-3.3856456691078	-0.477131599438877	-0.00345568805004051	83.8404337201419
-6.54954963144448	-0.856059369228332	-0.00390046515406708	115.292620122877
-2.97504978565452	-0.644556461444882	-0.0014244981386213	115.19064702858
-1.83916451678103	-1.18365466229213	-0.00377987587854044	55.294507953183
-5.19210657708576	-1.04399094665348	-0.00485877063017998	65.75861190431
-5.20314583579909	-0.811975997489447	-0.00709382903779077	44.8881778129966
-2.26313229275903	-0.697407498705795	-0.00265404150023805	87.2944860091325
-8.63597105875383	-0.638795986007177	-0.00693068846580752	133.702835544537
-4.80135488557812	-0.935830748392581	-0.00415912639267733	109.337292093354
-1.71643487654218	-0.575987256539399	-0.00285841556602028	64.3418248566767
-5.22356551704613	-0.919069623649796	-0.00497911073577783	90.8870408232025
-1.74151105634813	-0.690515284958782	-0.00284688249745612	57.4826605687114
-4.68179740291982	-0.812365956766683	-0.00513256710463284	92.2748413913019
-2.68099823767114	-0.383705280245981	-0.00272610325087474	95.3595146225131
-3.29924986945418	-0.831344892056893	-0.00363385734277941	83.8876376633652
-3.24591726007602	-1.08377250709784	-0.00660570425606973	47.6157603635298
-5.36356204448367	-0.568300692745648	-0.00500068451883958	108.299452986165
-1.79471212648085	-0.357045874139082	-0.00376043520216078	62.9746336741728
-5.05594844856103	-0.688102961727342	-0.00517577108936806	95.4142578660622
-3.42050338769545	-0.304465644917203	-0.00161478681095117	108.664482962154
-1.38640504389665	-0.285179883962135	-0.00244217670006103	55.7776724209496
-5.39351874346988	-1.1002934268144	-0.00447561160713106	100.997693729447
-9.35157255064543	-0.897679481645575	-0.00551605112339756	66.4635381404015
-6.1917378866019	-0.975136921478249	-0.00501591168551638	70.2999177332251
-2.95383067768377	-1.16708682741938	-0.00319667839443188	115.626157405136
-6.74923731638501	-0.885770446212553	-0.00482592920932139	118.113601043641
-3.8633998010017	-0.611971514094629	-0.00426444029481012	71.2081632027937
-6.09498540043874	-0.793261020904491	-0.00507325276890145	149.817378142064
-5.89944341573454	-0.316267770668034	-0.00402682214781995	162.890265286137
-3.06075662963472	-0.445980382444815	-0.00408235431029333	90.7712354731641
-6.93182124285677	-0.866941094431643	-0.00349348457431158	78.3866332403704
-2.44190091121281	-0.533631314494279	-0.00237099147856022	85.3849706282331
-1.94700981737861	-0.865794894928216	-0.00249230211041477	64.9148804164298
-6.57389526364925	-0.818100068172569	-0.0033806911906056	148.315268413126
-4.92560265008936	-0.7824312551443	-0.00342036290007383	98.184265900728
-2.99201046916452	-0.746965891137373	-0.0056835897826984	80.817858272863
-8.94201109299826	-0.72050290866485	-0.00703305140559332	93.2024662731996
-6.2058934813668	-1.19613267058277	-0.00598099083956156	42.4589558622582
-5.75839974002932	-0.825673551748119	-0.00568514172516428	71.0523549760914
-5.12272331410976	-1.02914396472998	-0.00433306325278189	82.9751854567604
-3.10503911115083	-0.338430266199201	-0.00124140896730588	124.568976687483
-1.61566999497078	-0.897246034352153	-0.00368520311405858	67.344083499119
-5.37555645080305	-0.569338092837402	-0.00822473329004488	61.469845814129
-3.59743260987424	-0.650636792193107	-0.00461676506911572	111.441094730364
-5.75350980451639	-1.17085557239724	-0.00493856049388387	50.4842965491505
-6.8874163478017	-0.646876012168322	-0.00437677513631517	150.726588782649
-2.55651274105982	-0.694347300035883	-0.00381698596056288	109.818938492897
-2.14186038632403	-0.309737777428319	-0.0028873260626454	77.9076806524505
-2.66440903488123	-0.70571152507768	-0.00210128845203214	104.265299310085
-3.0177035213982	-0.47764455782611	-0.00415513848248045	85.5456975708539
-4.53851235282779	-1.10303484668953	-0.00643009484471703	44.9206900273592
-2.01795903242756	-0.40036527833437	-0.000528451629477904	83.3046820694004
-5.89993061697151	-1.32371209343382	-0.00573483176591058	46.0560519824509
-7.80345314553139	-0.940376112951856	-0.00774235424816433	59.0447603298529
-1.50006967208649	-0.547229735570787	-0.00387390083632809	51.5809196297301
-1.10729647382098	-0.793204818030624	-0.00315418817088001	48.248057857139
-3.05407975704396	-0.888241296833073	-0.00490880828669375	80.4484655078895
-5.49991608133633	-1.34665253268466	-0.00448796194499099	118.934585893471
-4.31063635835456	-0.97018469526232	-0.00666471250504727	68.6696797037435
-5.89033922069487	-0.770049998291393	-0.00409419134554916	186.489466443942
-2.31586646928319	-0.658810280889848	-0.0036976937106858	98.3148060696879
-7.52826724291034	-1.28847236886819	-0.00613964925770987	70.2726112563383
-4.98644233181993	-0.759084291490347	-0.00217297814481262	59.0469404468419
-3.80116854784725	-0.435333405564884	-0.00335683760224401	114.346815714549
-5.00240941487299	-1.08855048531422	-0.00530388480418297	71.9420175369613
-5.70108723499552	-0.466638044043388	-0.00577928964379266	156.80248414647
-4.79993381522799	-1.27889427673647	-0.00419900104924538	116.490224689683
-6.05491586808958	-0.914521372773344	-0.00395285981513461	136.795341157883
-1.47710961795511	-0.703153438972945	-0.00440872653926071	51.9643688509724
-1.43698788317101	-0.615139222653021	-0.00364638512032003	57.2895289305636
-4.74952495764539	-1.107917677827	-0.00397289679559632	97.748398357697
-3.74777199780103	-0.745516257662501	-0.00450983922853835	76.6692650622573
-1.55698483364666	-0.501444159620042	-0.00379876423319533	55.4329384240808
-8.09991229561945	-1.07189696043557	-0.00710684500121452	86.6334378150785
-2.81852782051109	-0.687796762032016	-0.00303119650604039	113.834174761956
-6.67395221157574	-1.15965963927542	-0.00728109649523867	64.733327570777
-5.19504063380874	-0.510400817717573	-0.00499774877081505	152.960883237606
-2.49421692401389	-0.809233490497059	-0.0059569398149552	82.3268736161531
-7.1057180029978	-1.00226402584886	-0.00554171147990293	105.757486876443
-1.7436745836057	-0.290839839874811	-0.00638093535569312	59.9705834611559
-2.37475115364282	-0.758282279450326	-0.00450534862315493	56.9419423140946
-2.76188118393134	-0.885234587624566	-0.00299221253821163	98.9598911338576
-1.27335979675074	-0.304217743248755	-0.00298953458129895	54.4292270938533
-10.2561523119848	-1.14155714145068	-0.00631151238748493	121.932912054301
-1.89902905573955	-0.860931471930816	-0.00200464762167151	76.6589328295347
-3.26427167127702	-0.405079794920425	-0.004271622792069	76.1328691963596
-7.55493573826047	-1.1811184940266	-0.00395482825120052	151.194219485144
-1.60869603674433	-0.436526470837821	-0.0034293994305087	72.3671383068311
-2.7184669782077	-0.622904334731555	-0.000549395875167353	104.539721965487
-1.39484902780247	-0.600005035891304	-0.0016544567394735	62.2372394168579
-2.19919190056875	-1.24695833841077	-0.00478483355598127	32.7238475096135
-3.50163541412858	-0.968628483920645	-0.00561063221064988	59.0081937016312
-2.78951011617643	-0.827711650150818	-0.00430046679823858	85.76727547373
-5.42051721911896	-0.677360483980008	-0.00513353595812014	98.5640583830697
-2.67384287492999	-0.328422149446434	-0.00118969537234186	110.590670274617
-6.21274970268018	-0.905715923522741	-0.00648720647645447	75.135754732363
-3.22803884286135	-0.497430314171818	-0.00405016354268234	90.6149273012958
-2.77114412960726	-0.279729469368257	-0.00315764342191762	113.440865327584
-2.00147337553652	-0.520769621362851	-0.00185685013855696	82.2534020020454
-1.20212719507952	-0.35722716432384	-0.00518848827320074	48.981522255473
-4.96384159346016	-0.863717779606794	-0.00608422509710309	100.527943042723
-1.57695778416535	-0.391639687198058	-0.00407754178314873	58.2851575216728
-1.40765598670418	-0.684327261343027	-0.00378671969420452	39.5158294552765
-6.38008505481164	-1.2174479978258	-0.00552800939782305	80.638621432222
-2.72216269099146	-0.913235161532821	-0.00305447266043253	86.6827551020052
-1.24755068471275	-0.890527965845382	-0.00467559385207818	42.4990702866517
-4.97706854510943	-1.12837295105802	-0.00485160595952575	60.9533997278853
-2.06377136144421	-0.85229872952233	-0.00125305051762699	75.8257341258336
-5.16246351324213	-1.11946690502728	-0.00665231715330605	97.14375946135
-5.72199836507356	-0.478045843878993	-0.00341455076490049	125.652090819656
-3.23636910585296	-0.748629672505096	-0.00495579352587343	72.6613064010699
-2.33987064822478	-0.464094462335611	-0.0017161616472671	75.8419946317894
-2.91059043936687	-0.527683466505029	-0.000252586983699476	114.017860810846
-3.47043274455458	-0.834399230123502	-0.000856192393768091	138.09312110076
-5.84347811151426	-0.916429026133011	-0.00844599158437874	65.9923367129954
-2.05416352958001	-0.649548041472418	-0.00761750638005961	53.4401578951019
-4.04456133289304	-0.747371807116862	-0.00283139441626479	144.520694373528
-2.95337439522101	-0.92109918632663	-0.00543791920308925	40.6334638110289
-3.92974393957698	-0.844142834239099	-0.00462714244438766	69.5683570691419
-1.35001757440622	-0.574492556290732	-0.00280325045970083	52.0448750131347
-1.67166980110409	-0.608547326495094	-0.00328451005751559	65.7839701715375
-3.90213850265638	-1.0694763453537	-0.00383005031286851	71.2151467264419
-6.81465078838388	-1.00486246056284	-0.0051756402470561	127.097902574392
-5.02238518301461	-1.05453813851831	-0.00613359222719755	96.6696773468996
-5.14389845001788	-0.379396566384132	-0.00374615512864986	193.042697750011
-5.12783405906622	-0.547126503998245	-0.00516300787949208	62.1291523536391
-4.27499189783529	-1.31545600407493	-0.00418220868772419	87.4242554621595
-6.61917053590596	-0.926985036975896	-0.00654842379294854	51.0412211244418
-6.53033984735598	-1.25488762415835	-0.00503412949638326	121.094401163289
-2.09653976978268	-0.916848554528182	-0.00329950000739918	73.4457158046025
-1.19862762211263	-0.594075340366938	-0.0021424043169141	51.6995805019464
-2.13823906457487	-0.530812038618505	-0.00169972147762776	93.0441440198713
-7.11227322660614	-0.95485067038345	-0.00713280909608857	115.711210716393
-2.37221639752915	-0.479517224461587	-0.00320979280266326	83.6521217049535
-1.92972080355975	-0.337989901180989	-0.00228891347420915	75.5928513931326
-1.47386491020577	-0.850258577718452	-0.00201392012229015	63.7325627261239
-9.07121295894174	-0.830209426340047	-0.00514308791945834	114.721651638544
-8.26472064182278	-1.4287134824313	-0.0060362590192331	93.9785522793749
-1.4888092563032	-0.858006036001551	-0.0039971921451567	53.3281333757678
-4.93826581194688	-0.876607824285272	-0.00327149208479981	74.5008417283295
-2.75774794373372	-0.455688055024165	-0.00341741775759447	92.9971139662931
-1.27128484492026	-0.829922158489933	-0.00468291098160403	40.0072571158246
-1.97448296289354	-0.659177144689624	-0.00331206698756525	62.8512537251083
-1.10858977667459	-0.38391283268784	-0.00417309260680496	46.9317311324968
-1.45553934719073	-0.715750826500846	-0.00336891660290876	61.0072751366062
-2.90746843197425	-1.12389025522355	-0.00489797791465547	73.2877857561837
-2.50225519897684	-0.702470808265665	-0.00266145605247557	74.9578901009208
-3.74563407087841	-0.692946264687505	-0.00414884009272641	106.138287383499
-4.28908909104934	-0.920924953280353	-0.00351635396384009	86.6936116592575
-2.17040131117917	-0.747408618081323	-0.00546131861325815	40.0630446359779
-5.45114802493839	-1.18730053974955	-0.00501579054351031	106.7314909327
-1.31601023927552	-0.770720264645077	-0.004618822514318	41.312107192099
-3.49561678018948	-1.29627848521936	-0.00599205792781735	53.1675981558348
-6.9293942596341	-0.691576171205971	-0.00411784540289454	119.04544112451
-4.88572772091228	-0.593283257847533	-0.00500011463866356	105.223518066559
-6.40219926220136	-1.07669335394996	-0.00533159866120433	62.0392902809929
-7.10688154086148	-1.18138880262872	-0.00692334517062035	47.6987758978429
-8.66200327131312	-1.15568143504162	-0.00655986333417003	91.7898047875714
-1.51193714342535	-0.738352715217891	-0.00368829288627699	48.6624623511777
-3.88781399267113	-0.52442140974517	-0.00587051150229704	71.7553637294679
-4.07857917782461	-1.23063865105144	-0.0072536078982401	35.7882847309056
-6.51567991509312	-1.04974180455882	-0.00534868865271247	114.568794933362
-7.95257716356739	-1.30624422254692	-0.00593436892999947	40.0413028606299
-4.24652458508151	-0.774325442394423	-0.00329801084876091	106.266044997377
-2.33756514724904	-0.623193294895895	-0.00350328766246429	79.673596930329
-4.40825681936967	-0.672866033192352	-0.00600703528427581	76.1023234916803
-7.44305647375878	-1.12322259606568	-0.0063837043264184	38.7001636561684
-2.28819431642775	-0.698929118788475	-0.0043663509181753	83.7133504339205
-2.40568952872669	-0.287995828748992	-0.00414578885656829	68.2512659301559
-2.23187580496251	-0.36098170702199	-0.00319356452648611	85.9711858080462
-2.89034722625875	-0.745732882462962	-0.0037990016845674	101.194296226865
-3.14446414689435	-0.980403619156974	-0.00434034293228747	91.9808989615856
-2.14023692429436	-0.71661466338597	-0.00342936424028045	67.1891716924549
-8.95399248063772	-1.39817022772267	-0.00646267487053023	70.3694685708779
-2.31638543890168	-0.598971750304499	-0.00428951623628066	62.2900270444116
-1.62043341221656	-0.891072382377151	-0.00330796556379607	38.7888605671735
-4.00159815797498	-0.882131629668783	-0.00475054276747012	99.8552201503178
-3.86355878918537	-1.23624247351152	-0.00615433914189362	48.6304009840814
-7.39351517617495	-1.03583763804485	-0.00383304581555444	94.6848449442824
-1.76131525255588	-0.55675061227799	-0.00494881365920361	70.9584012042936
-4.12005123467887	-0.414613097731516	-0.00543372191436359	83.4969205954169
-3.60150032691523	-1.25594259062461	-0.00921280071506337	50.7483776927513
-2.20262216781742	-0.43382785912646	-0.00481013722831543	74.0223377549402
-2.94568283284782	-0.374468532612606	-0.00279651506116396	100.846012895597
-3.84378503719591	-0.285553122586435	-0.00503823417401815	101.304299477163
-2.09312181066809	-0.651666602511616	-0.00385435403482644	63.1075953948434
-3.14985321658037	-0.732950078384066	-0.00496117672475453	81.3618845140996
-4.99101805290203	-0.768509975225457	-0.00479884913966842	137.111713364077
-3.30281886655796	-0.694777515009175	-0.00463824392075303	114.908213197582
-1.80752163480789	-0.367296950025332	-0.000995766116238633	71.1340997917394
-1.95343257639543	-0.8121650136926	-0.00268746243664733	67.1065068703254
-1.81596389035163	-0.495216631153626	-0.00509164479386266	56.4050208297754
-1.11670114981659	-0.992546907699076	-0.00430291085397849	38.9718889942596
-1.51170333841689	-0.537636064099722	-0.00354925635135195	66.9552741194711
-2.5363012755603	-0.51673368671613	-0.00247525049461339	68.4043001395927
-5.56777584833241	-1.09361159639488	-0.0073316849579617	49.0895884590854
-5.61357870998159	-0.963171597160673	-0.00433526420865847	105.071601656126
-1.9420654113255	-0.797878886111378	-0.00193368005854467	76.2507408706772
-4.29149749655804	-0.610598847631574	-0.00248800020762669	148.743846262152
-5.49033129017569	-0.834624278393401	-0.00710244060678933	73.2926909613262
-5.29192218426814	-1.13910275494817	-0.00690739238169871	84.1669872029369
-2.95610068716987	-0.80520253383235	-0.00648487214194607	35.695681376617
-5.43559956829972	-1.057317439762	-0.00634371397407083	41.0273027286739
-1.74479965785782	-0.355708967382009	-0.00318812193325152	65.1737394704597
-3.1501332337605	-0.686763890691097	-0.00439362808174937	75.3582860025422
-3.01033227574388	-0.686128921006799	-0.00376428327554772	101.675783555906
-4.949311993944	-0.472082881163256	-0.00309319749765011	141.86956814309
-1.36626721037889	-0.307149467071253	-0.00499819588625042	48.3738979513087
-1.26798117834042	-0.369857050513042	-0.00320407452245094	38.9242031092377
-1.71904444094334	-0.30596961805331	-0.00499684586139361	66.0579963770254
-1.10708912223628	-0.451060077651064	-0.00293920708097136	49.7069866110711
-1.45143024321956	-0.706428758741148	-0.00500388546830267	41.7049305649379
-2.88932093044454	-0.738370920967237	-0.00501473769220278	97.7032345467123
-2.61556417164184	-0.275787977724037	-0.00369508526869254	99.1533677516162
-4.77684363962446	-0.885203652378772	-0.00250694912696007	103.054100474033
-4.54930958582123	-0.762244039148693	-0.00653956324626111	73.4225468499791
-3.89708985289893	-1.05956566860314	-0.00619098093284821	62.9362997002796
-5.05264688096406	-0.879310176449281	-0.00535386099909367	124.580866800221
-3.94239730064466	-0.639499883074886	-0.00362759050238787	126.010714124554
-5.36246488948296	-1.1755922167775	-0.0068960542568436	143.748829849162
-1.44171563259523	-0.300872258309404	-0.00456576026009568	47.7565074813886
-4.15343901821231	-0.82277289987719	-0.00492666852498528	73.4283403725915
-7.13331011852791	-1.07139182343553	-0.0073691783593301	57.1440505041178
-1.19331909747025	-0.610373536823928	-0.00374838971025751	39.7735330286534
-3.98652486411321	-0.897492575648452	-0.0028513485228888	103.491104753854
-1.70616415198567	-1.00253936027975	-0.0051418846460924	50.0558300907054
-1.96537749040517	-0.418064231986594	-0.00405558619624938	63.3719553560121
-1.65795973210788	-0.691240462833092	-0.00403543556233691	48.0685084757444
-3.44947159731919	-0.527015817021474	-0.00469356537908787	34.1370002697575
-7.08761975679789	-0.678885728220748	-0.00555666588337074	48.7173562575468
-2.4515694775503	-0.36708469812401	-0.00117788032270839	109.890774352509
-3.12679177556923	-0.805642653388162	-0.00479222423875163	65.4840074817164
-5.47478906176284	-0.801194009492747	-0.00372287764702836	74.3306381634009
-4.03271789411564	-0.446732455783171	-0.00622533934575059	78.4756212870355
-2.72398089343405	-0.328278664893378	-0.00440746912666681	109.82929804958
-4.47440337531136	-1.1733790485243	-0.00549291634553163	74.1833235015054
-2.49876000667066	-0.498188434936799	-0.0033102939474352	102.674074802999
-3.06170518621665	-0.588271838631856	-0.00476019738118079	66.1615375347703
-4.7831217199109	-0.997779465103853	-0.00555864740312236	53.080258771798
-1.9426447581218	-0.785566302425944	-0.00346734057211492	69.4903169264276
-1.97713004574139	-0.658901918346612	-0.000198697720114016	73.4711084289908
-1.66256916402757	-0.651163734701711	-0.00374922105753023	72.2999352513343
-8.28547793703771	-1.05110324225308	-0.00594863421565095	98.5817098551268
-3.59162639941387	-0.551312039570267	-0.00404994163438377	157.562973029177
-4.60318982095159	-0.583421169741462	-0.00390905969659262	139.524780493859
-1.72291515894846	-0.538633250127127	-0.00366584864393051	65.4837691383876
-5.1116557133781	-0.772243968586734	-0.00566289279529168	126.958600013357
-3.69479110003564	-0.837102572824888	-0.00475409746056629	92.9629838968005
-6.00095191432822	-0.903617518260498	-0.00498654914124641	62.4383603355895
-3.22362785429211	-0.707523462940982	-0.00358275573578567	71.4175946904322
-2.26702334237063	-0.464104717311024	-0.00310030963384685	86.5081978032731
-6.98433600948437	-1.16754773144224	-0.00635846372018493	60.5254173654969
-3.13722519042416	-0.950229181294531	-0.00546740604826498	57.8958937972964
-4.41607201863484	-0.891959649699537	-0.00541692601998419	109.926809191711
-7.32002818188344	-0.913334165392319	-0.00469843696840334	88.693862194842
-2.03793074424363	-0.342702855208856	-0.00530985802962922	68.2546342554024
-6.49833054979186	-1.23725064211945	-0.00671229087866379	63.4327785461912
-4.43294845261985	-0.921925712417995	-0.00538014920121094	105.249165402369
-1.59791823289391	-0.531419513522743	-0.0033599793922331	65.9880376135103
-2.35046220784964	-0.839137788571294	-0.00276853956595051	60.3086984042378
-4.41699763380518	-0.747332687709828	-0.00596451414247532	141.909803100767
-5.36991815159422	-0.600648954642809	-0.00578391027433097	124.994371949174
-8.64458523327627	-1.44407906576483	-0.00513497273476218	58.1940078587781
-1.65507860415793	-0.662115320514187	-0.00424034378363791	50.1472810728316
-1.7136158763041	-0.979689755653236	-0.00239140821022618	75.2989765067855
-6.69479410819098	-0.999876795655041	-0.0053017398212695	103.230902994443
-3.60225794066463	-0.877277813302722	-0.00459364034481803	115.288829087644
-4.40569285614282	-0.680165761074069	-0.00621531026477052	81.0142532456411
-3.72614402739098	-0.66571126492462	-0.00512733198479147	93.4746012977905
-9.25394174616501	-1.35849615869594	-0.00539080804943869	98.9486336346364
-6.08912107432083	-1.12581190296146	-0.00329051662803413	91.6700211814996
-1.62295962934979	-0.586237202058446	-0.00413079262303175	47.2011308294868
-3.41983116738457	-0.636825481525979	-0.00413562678577234	83.5650307038041
-1.28072854412788	-0.906408928955162	-0.00468130239840358	27.7274488072084
-4.70861469755737	-0.857383966080548	-0.00504260798872378	116.162695047617
-4.03592825770217	-0.995818780872572	-0.00516643849773178	63.1427740609335
-5.06788425397749	-0.734343421613783	-0.00578884105377323	80.3583863559485
-2.00805862559457	-0.50523706318453	-0.00480428069084612	74.7696825002468
-3.6928721945809	-0.821090604808545	-0.00536478854661383	98.9848272693748
-1.59276865378204	-1.11197083521052	-0.00475801510925483	38.6331576413182
-1.2400324967703	-0.788957229765022	-0.00170005595710631	48.4066148135061
-4.10604551653954	-0.919625375945364	-0.00671787585545199	56.3448086022713
-2.60516527390558	-0.393371300077333	-0.00328710906683003	99.99322718788
-6.42348317724285	-0.646485233341282	-0.00410773273323268	161.814231653413
-2.24955326700554	-1.01899163643616	-0.00319491014969016	77.9087756202612
-2.2708640100976	-1.10152838382468	-0.00744826763739246	45.7116989040089
-4.29336908834077	-1.15071377900802	-0.00307040606016057	114.699626474475
-1.29087914541494	-0.57012657059057	-0.00405733352924131	44.8990594104699
-5.13053929686115	-0.949052102592651	-0.00361158659197096	121.203732583792
-1.67080710294931	-0.784806184559731	-0.00414038072489654	69.0630457492224
-4.10352688408255	-0.458080032836111	-0.0048163588204298	92.4880818794638
-7.9494800809985	-1.04625080941229	-0.00615189348068232	86.7447657793964
-5.69037400254932	-0.679659671150477	-0.00597084714432101	90.4790855897335
-5.85150524923292	-0.367279418823687	-0.0053960159548629	137.230083643404
-4.51821977440143	-0.813163156458451	-0.00495006885037876	81.9393477209501
-5.96252326386475	-1.27641115410059	-0.00688858143045738	63.0399655416953
-4.56914469379531	-0.635357617340577	-0.00209176323958219	104.738007968854
-5.92542708758658	-0.995341913350574	-0.00398861714651721	50.796762961203
-4.5096776058176	-1.34528730202778	-0.00577527100685029	102.505060675521
-6.98990607290491	-1.4487804739501	-0.00491255739187913	74.5577419337518
-2.67506160437395	-0.498505567437558	-0.00444508879096587	71.9310363136099
-1.19563949550392	-0.461984917356404	-0.00213097760866692	46.1222284506439
-1.73857394566886	-0.509418331443655	-0.00297287169515913	61.7391882914757
-3.94398751482194	-0.946530605331985	-0.00460256652857464	80.9711087927483
-4.04931687468942	-0.700770508477355	-0.00481052632467352	111.96819432676
-4.38000447966624	-0.910941080062616	-0.00468740583625917	90.7264816212865
-3.08108966600281	-0.85647131195862	-0.00305300759421286	109.482721048686
-5.58100630721779	-1.22041099495567	-0.00456244033915139	42.7449420458913
-5.70030617335776	-0.539245113471594	-0.00450054844046486	96.1279215067621
-6.05282604904387	-0.464661536409421	-0.00546184826318285	108.797064697931
-3.63808474468113	-0.691171654419241	-0.00432313729702264	106.430595468389
-3.51243900956691	-0.690246643411206	-0.00492062096543659	67.0870600744157
-3.9938187539987	-0.452821891248526	-0.0049353579463903	107.952098108583
-6.2349079181151	-0.558715749183107	-0.00485010315982327	33.6755365245223
-2.73849176024928	-0.432816277900803	-0.00454988641579205	112.977593473164
-2.60499715801447	-0.918366280902054	-0.00476414685881763	68.4203491191767
-6.36961040806187	-0.720805529121372	-0.0042227117154428	109.89304603654
-4.11733961258569	-1.08207469539223	-0.00798422043422392	30.1688674164777
-4.79891929288554	-0.675174762964023	-0.00462840276204613	94.728428852232
-4.19488511982469	-0.88032955577901	-0.00616185680253361	85.220603518922
-3.04584350308358	-0.810603765746416	-0.00622556828816042	58.6594246541794
-1.24499415123414	-0.758888999206326	-0.00329371566081537	48.4784419637851
-1.16104691152489	-0.254811687318241	-0.00397584030233644	40.8842594816054
-5.48224903225738	-0.861524302476638	-0.00287087774283812	126.060525263433
-1.38853632394896	-0.56094898349005	-0.00184417460885535	49.0815588703557
-3.98923135485899	-0.294603104105223	-0.00476495087528824	99.0823196211152
-6.53202588388506	-1.0498546522845	-0.00610944226732958	84.5892549670026
-1.62252921386387	-0.596813456722712	-0.00601399914127921	29.9509132903576
-1.45713872445671	-0.816743444140333	-0.00155325535583786	63.4278868620251
-3.35547507375602	-0.476248065354104	-0.00383834155545255	123.074829980537
-3.9922775978976	-0.947207951717365	-0.00658885353697242	115.277310913729
-9.06082814314316	-1.18978137906775	-0.00662617436931397	74.9373158074437
-5.29070150350405	-1.1938114709436	-0.00555394250356758	109.413529882091
-1.68813696477733	-0.400272823544108	-0.00286978285532668	61.2253531423803
-2.10865518335457	-0.610846132842711	-0.00352325089762654	65.4597841146711
-3.90311403439632	-0.672383117515167	-0.0043785951337104	133.811335803804
-2.34368948803286	-0.859389475514389	-0.00577648722244516	69.3370290723369
-4.6818052947591	-0.861964048843061	-0.00698810032110182	46.2047151532636
-2.12471339570142	-0.6702000267638	-0.00558255068312418	48.4413597258455
-2.6095458919627	-0.564322917539014	-0.00377273670248417	83.5150647715436
-3.60216136999569	-0.832384455768745	-0.00621328746542809	68.6520457960568
-5.22343594067935	-0.896050690619106	-0.0050008512114609	107.518449176753
-1.52337781997154	-0.501768398231182	-0.00175061317951745	63.1310540570044
-5.05697945701997	-0.529745316666743	-0.00262082362511298	153.3669629913
-8.22806369707108	-1.13529498068307	-0.00514106122809354	60.9033293758509
-5.4892663480786	-1.28717404801344	-0.00573388644021908	44.3942192602301
-1.99004070580348	-0.913663525533491	-0.00291662551611524	68.7871668570013
-2.43836260455291	-0.411099313045799	-0.00333899054612672	83.921292393433
-6.38858871846047	-0.359730014737752	-0.0048107416499057	88.0779912231245
-1.21545860119701	-0.970971854672176	-0.00335598858558616	35.1555457658596
-5.25501144866461	-1.29085102573451	-0.00554678540691576	50.1420755657765
-2.69300740727763	-0.568026636803762	-0.00462075711539857	72.4756088169302
-3.38809119815474	-0.604727796988716	-0.00154655504271902	85.1104057966802
-5.26633381724344	-1.17097420212483	-0.00370970059056694	158.419354263123
-3.29386090612115	-0.685462023004637	-0.00513306061957559	97.9318152720074
-1.79420731396541	-0.297681271410213	-0.00434617537370061	47.8633041168065
-5.299907383847	-1.21344756453809	-0.00573750922054675	86.3280829101507
-5.25928020592097	-1.02082294383372	-0.0044065452912586	83.1068789590484
-2.17934003910246	-0.907384427919908	-0.00415661738188643	68.7684592125696
-5.41596705513132	-1.03011123000838	-0.0053305072763394	143.133622300787
-5.59973454602494	-0.509929771591135	-0.00368970970538521	167.385985484338
-2.70109717573838	-0.317655946107939	-0.00510672984630502	114.639985261156
-7.47027416863652	-1.7155149999727	-0.00260078453522863	42.5202167607488
-2.46884911060163	-0.813837730328285	-0.00493946562888745	52.2118942768292
-4.72717145915265	-0.55066137760645	-0.00325248878415767	127.607755885936
-5.71812646539408	-1.12666542895365	-0.00521544490642465	34.9925120906291
-5.29789852481906	-1.20851690331587	-0.00710853206911162	92.4685897619468
-3.89256332739027	-0.699382974375479	-0.0041285875209817	99.185103111757
-2.31838762239573	-1.00938592765574	-0.00543444750394993	71.1887385389123
-3.79201149947718	-0.473680429126741	-0.00549006001103124	105.192227475941
-1.5575154876266	-0.305060780548434	-0.00494438313432201	57.2421349895881
-7.09679797890813	-0.580623350064793	-0.00414944746640841	164.688319594715
-9.09054004633598	-0.954450957487995	-0.00494752896897773	60.9058592404103
-4.52460978801473	-0.531694962265419	-0.00375765659848057	169.762423616948
-6.96556825229516	-1.4299802182862	-0.00697649388450717	98.8540085463825
-6.16560371106814	-0.667718401224705	-0.00693825795301347	70.9339140054629
-6.79997197556577	-0.595882202952785	-0.00567332256629526	58.9384197229103
-4.80975401098882	-0.632059791438596	-0.00641041555025688	95.1055611437458
-5.59839445602497	-0.389429934677324	-0.00508470735125542	119.000715641566
-5.07550171036915	-0.990418445608835	-0.00491153530871397	71.5437352659047
-2.40970643913439	-0.525297627838399	-0.00338058331053085	82.116178524714
-2.86897472746962	-0.664595181981827	-0.00281543335976208	128.158522361203
-3.40766219364159	-0.686899671260185	-0.00454652228145987	116.757574200373
-3.0865363565454	-0.398899297231724	-0.00616052620388739	72.9836659252778
-2.54259248617135	-0.446713035401159	-0.00313706321052456	91.5189759095569
-6.12828443695101	-1.12652018133066	-0.00519950296367173	52.092620974924
-1.32487563401717	-0.366034023333771	-0.00205272356172796	53.6448216896089
-1.3393320340233	-0.563705402102725	-0.00446045460087255	46.0011243118746
-2.56531252409246	-0.604145179469229	-0.00329858542819151	66.2059891356186
-5.66651301275875	-0.711383495905715	-0.00640636968123424	105.185367921358
-5.88238358950113	-0.929692559318456	-0.00778548198497713	68.0128034626159
-2.21495964008187	-0.841667423481435	-0.00449448899601923	43.438660576756
-7.91506319055193	-0.834246312103326	-0.00589296333233778	100.730064861911
-4.41497335040531	-0.806951800811268	-0.0038737369972074	97.5849795490793
-4.63806657456568	-0.93892925139403	-0.00398114621884986	117.489404778267
-4.0664968137096	-0.424737579717361	-0.00619840158678935	52.6182456453559
-2.91366120595836	-0.561360956956706	-0.00227883038590732	79.7117800496705
-2.01865420543676	-0.390596668459082	-0.00195344084728743	86.8933960325805
-5.42129842959565	-1.10183601452178	-0.00575043917187554	29.8257523567865
-5.9955898527181	-1.39563420529519	-0.00362611025906078	90.1138405914852
-6.53617493966181	-1.01747101530132	-0.00383640723701904	142.842934018705
-1.32818442666734	-0.73843131193445	-0.00462127265960144	42.0149048618106
-1.19456911130793	-0.988354368663818	-0.0063602799369397	25.403611493951
-3.48296410590837	-0.792496097834899	-0.00374712520493223	31.1175965548475
-5.91053641891207	-1.16938201077585	-0.00738453562900459	66.6838208112727
-8.28773062402173	-0.947043556399226	-0.00654521221936489	85.0599185812357
-1.67000304227192	-0.562517063580476	-0.00292136469318015	68.227159437516
-5.3194484857991	-0.420151039410993	-0.00368547851932834	71.8528526793947
-1.81570713049351	-0.841812508715989	-0.00356790433959521	52.2225772273379
-2.66912299745429	-0.4126939752173	-0.00273866494420705	87.3372441949225
-2.34681333835718	-0.345282217906341	-0.00233866431732399	103.117070167925
-6.09051328116626	-0.814133878784716	-0.00338753971167083	100.991459800373
-5.00064077518395	-0.744155837673677	-0.00555717353627353	56.2816979458086
-2.5026744241467	-0.41835532935215	-0.0043007224272373	107.626231712335
-1.51450368746545	-0.630825666417983	-0.00537872676486288	53.2722793085741
-4.33429679027433	-0.527851300432074	-0.00541001168703011	30.3128904289378
-2.70869909853019	-0.494768885470864	-0.00365594049762634	109.964473946696
-8.92455688064837	-0.868447740471176	-0.00708171182304045	59.6249687062113
-3.17147877323298	-0.834489224134949	-0.00361468354369274	98.9011658228718
-3.62413874007872	-1.02090363375172	-0.00591839297655779	35.4515866505239
-4.57876463647287	-0.512584209235875	-0.0051453408145379	155.489442740516
-5.95306785331727	-0.657882794908291	-0.00612177204307965	97.7616287415823
-2.57916627041671	-0.608671068431501	-0.00255987069375744	110.933475290136
-2.42777714228399	-0.699004246335777	-0.00446671561433281	98.834461537566
-5.85786199265859	-0.754069334458926	-0.00484106779968165	62.3298181837348
-2.66275698373064	-0.927378763143762	-0.00501012340877608	74.6339395971531
-2.52736043716604	-1.04357519360995	-0.00490276353807194	56.8630132255494
-6.95843897152564	-0.939145070758119	-0.00418355332733295	109.184978822426
-6.748118012289	-1.22561706958238	-0.00667760955397826	44.2992400871012
-1.87539150595051	-0.278271055092169	-0.00361624704302164	79.9565679081095
-1.75111121509588	-0.294353137178315	-0.00308383530209287	70.4250639725891
-2.00958490960682	-0.758782335822562	-0.00295985606748189	79.9171604961831
-6.39767949950744	-0.310691028928592	-0.00358342699454279	82.4736340396735
-1.84514520650942	-0.35542802564346	-0.00262233664828162	71.2099947198406
-4.52723127675937	-0.693369428285518	-0.00390001013516919	108.557527255165
-7.52574195499262	-0.700684110981235	-0.00492449229653117	125.351120207111
-8.91746297038222	-1.46814867274955	-0.00740986801694867	48.0129758998192
-4.86406867429685	-0.806362652097736	-0.00513388381031043	100.115146955777
-2.79173386251373	-0.695972611010252	-0.00477890876596896	93.0672168877504
-3.9099702812677	-0.654587472722495	-0.00497232577836051	89.7916599283045
-2.41098862108475	-0.841068536326587	-0.00522168621612621	56.3486047580579
-5.41285226111285	-0.436635096636839	-0.00635968866121988	48.6038904341847
-2.14345644853447	-0.697565058708183	-0.00293893441173458	90.3742416775691
-6.36871136158549	-1.29907551206666	-0.00397872702875942	35.9828100586508
-7.97848159464204	-0.87112370751857	-0.0042644494164724	69.9891537676768
-8.30673304785639	-1.31896327786026	-0.00592606207545025	61.8045503256506
-6.84989374352776	-1.12047298472267	-0.00618245504906779	124.158324917646
-6.10221694172361	-0.596200921292345	-0.00563286759739025	97.2562742256386
-2.43328989359765	-0.572897330386263	-0.001718484162828	100.41021110707
-2.23055330773193	-0.512591367213798	-0.00379159750541897	88.2876730863799
-5.90519066897806	-0.845134229210011	-0.0056067810658481	74.2535016488135
-2.18050543941237	-0.983802525151362	-0.00349948310149563	24.396140651412
-2.49431217750979	-0.878166881076986	-0.00255702732119174	101.970289251993
-4.43649514069626	-0.889227893160475	-0.00550040955345743	65.5010067755888
-3.80442603986933	-0.40902253422035	-0.00300237422575095	122.323900109139
-2.98698028437879	-0.672206578724534	-0.0035776260889111	105.949676165104
-5.35582348427482	-1.26267486650292	-0.00824995003821588	61.1420961286911
-1.73844866717206	-0.65298008108412	-0.00462563988760093	48.9238330263575
-4.2674074001231	-0.800487455182999	-0.00494133573553134	79.3808151487765
-1.21327973170825	-0.629468194759155	-0.000644689125893032	52.8612051036179
-5.50312883049614	-1.3453211124977	-0.00475529906838389	84.5714096337571
-6.75801341147872	-1.07098528644472	-0.00669083533871508	34.4478686495026
-3.39143518238542	-0.818760817525284	-0.00512575419095265	100.502159672505
-2.18032110987581	-0.278935348847504	-0.00398474078418775	51.9564728718812
-5.43583358332644	-0.781066708730448	-0.00435110519827684	74.1090569953928
-2.84649968458584	-0.295434538909498	-0.0016485025173317	109.624304489844
-6.20563477032901	-0.703729982029119	-0.00444377843960988	55.49835319316
-1.22533499349203	-0.588331170117425	-0.00260179484234493	39.9318031904088
-4.08145038798365	-0.663036628941975	-0.0048815698486296	72.7625768949585
-3.52933812077527	-0.439471203413769	-0.00365998205613832	93.9953968622459
-5.23666493052464	-1.13967780026058	-0.00557673955762544	96.5255410192481
-5.88769806238321	-0.898927747914455	-0.00511558063021092	104.118448881068
-1.45199010592752	-0.810112674561662	-0.00270020113526617	51.2652006647451
-4.84978110541371	-0.841196699977043	-0.00321946009332124	112.761297300136
-1.76227252184176	-0.926684330324157	-0.00409259061144515	67.7255687424337
-5.87035158513713	-1.21034008300135	-0.00525614588586528	51.2860540719585
-3.39063741392371	-0.951585445552994	-0.00261591231238382	74.9029755404466
-7.08450356540407	-1.24119630127166	-0.00314847956872278	79.2668699114665
-3.60597120609354	-0.89169576507254	-0.00504024187683182	21.5345441875856
-7.43423465251515	-0.703776761843714	-0.00534789074722083	97.7251896047887
-4.92584993176778	-1.04301596056845	-0.00363825493018791	112.481973344805
-4.50099904868934	-1.25489651402922	-0.00627382268554212	45.3509344278361
-4.90146766851007	-0.339406053995468	-0.00461731179253349	168.109945862175
-6.64321507360072	-1.05613875452153	-0.00409703041471952	48.8767892828652
-8.74345240169645	-1.11863936650438	-0.00770390494409973	47.1225220889302
-10.8775214771705	-1.20966614248507	-0.00527990865011828	90.3398233440988
-2.01690363234088	-0.445704026952016	-0.00384004406932243	87.7593436715299
-4.41162286848461	-0.431102044911504	-0.00605329165065393	95.1180641904897
-1.23980855915377	-0.905693532697174	-0.00408757465088783	34.9126630825032
-1.7513299312795	-0.39053697228393	-0.00245098391621348	75.6203613871454
-5.791930390989	-1.11996343935993	-0.00618028234893339	46.2857923982855
-6.79813542453293	-1.00767299146423	-0.00400217949452381	101.60599947449
-2.1273600483346	-0.429487243769767	-0.00226169107927179	90.5916200729923
-5.4255241625723	-0.839252823568665	-0.00512945869933981	87.4303610234467
-1.67133776449076	-0.308750411828148	-0.0022871257187493	56.0678998194198
-7.96260058251656	-1.02771405146999	-0.00476284435000704	51.1283131304012
-4.9938081262389	-0.344863197474616	-0.00357530671668534	194.892174855328
-4.11855344782073	-1.01588735689902	-0.00247133542297836	86.9503365083738
-1.98235222232323	-1.30496533966257	-0.00585232812106361	52.3207220322141
-2.13702503628145	-0.483835156714193	-0.00481924691482002	61.0046809954334
-5.52167384654947	-1.24579195415538	-0.00564950304219553	54.0044079897655
-2.24966728740549	-0.617997745353905	-0.00266952790935396	80.9980839728091
-7.01332547546155	-0.803043065976638	-0.00368735846315847	163.280789269692
-6.8205406662027	-1.27612272463268	-0.00565925201524249	48.3978842297484
-4.82840827198531	-0.971044419889342	-0.00394484107708211	91.0945531378958
-2.57589059988592	-0.386296030675878	-0.00148939082867362	112.401862744016
-1.96108553345628	-0.317912876470749	-0.00527745798125435	57.7456856760831
-7.38049556525776	-0.833934722168765	-0.0050553070382287	74.1239634786029
-2.89286750875111	-0.988344322317957	-0.00461439587833449	85.2456305657548
-6.55057955111982	-1.12917006329343	-0.005340280529671	99.0691516445768
-5.43478563844832	-1.04061739893254	-0.00517268673411395	83.4552607090334
-2.35681599956689	-0.84553632523811	-0.00445001814195079	84.3949462713127
-8.88273493911772	-1.18125844354686	-0.00786192862779581	71.4875276929964
-1.41346333276183	-0.486986011639438	-0.00386505482899087	53.8789299884315
-9.88707263050239	-0.91885460433118	-0.00456269275547021	116.56751051385
-4.55465545819352	-0.530993574148496	-0.0036520236565429	130.109288080946
-3.37089850261278	-0.926349931986199	-0.00425568360355085	47.8213409833466
-2.34585564574971	-0.624478888742263	-0.00200239868656318	73.6578139000199
-4.96916617589953	-0.97132764715072	-0.00467517762574796	46.4447605569012
-5.56430637188436	-1.35837191536998	-0.0068288406690606	59.9995973363667
-2.19785809708185	-0.392750075738929	-0.00317130729087352	87.3074453599498
-5.96302336162273	-0.920165129841978	-0.00427653037533804	105.577434622292
-3.23676083609267	-0.518388751057056	-0.00317446642689459	126.288111442797
-3.21644517665917	-1.20963970888394	-0.00438585370060186	91.9429912018167
-4.0456731300445	-0.507364634234562	-0.00396354452816264	93.0589479763411
-2.74297840368699	-0.430325943107253	-0.00458316157757362	62.8907171183995
-5.74589316700501	-1.1089175976834	-0.00578625270749924	80.9026003204643
-5.71394783988651	-1.12838454292003	-0.00449305658393306	87.823358005888
-7.125019572293	-0.919781033871556	-0.00486514876856575	61.9376889400098
-5.40060351889908	-0.470865519670161	-0.00513263396801327	142.853463734394
-1.16476034037934	-0.603197247325136	-0.00492876934652786	33.7406304458539
-7.58204048431284	-0.906219701529835	-0.00683010694442658	54.9239688896435
-1.64614707644783	-0.531135651471305	-0.00279493377952045	67.7807785002398
-5.84756538111106	-0.827424867935095	-0.00557870263697072	132.447926679195
-6.14815979526253	-0.702185264032888	-0.00499038859542176	198.611305696484
-8.19999355055612	-1.11688840003073	-0.00407173158363679	59.1151799453753
-2.53911369968798	-0.578074849639103	-0.00316162440600119	51.4016188169799
-3.53074018257815	-0.51321700781202	-0.00341178057630983	93.2982770991835
-5.70424775783744	-1.08905348941771	-0.00579854886606431	56.1226025569422
-3.25625821116899	-0.760634196816643	-0.00475565918505642	51.099130686507
-2.84802413626993	-0.465840462668871	-0.00610604400082005	61.0370953626878
-2.57690762297544	-0.360822927180871	-0.0043245643876542	105.586794605527
-2.09112382338667	-0.464351965889164	-0.00412777032562043	92.2705643048146
-2.19394954099713	-0.288600489687758	-0.00297428137248812	91.3299969888176
-3.80496654757076	-0.272970931609228	-0.00444556517019715	101.949851682569
-1.99414820487155	-0.70453953179432	-0.00191307561695244	74.7152585351223
-2.22091059836017	-0.331437284633363	-0.00326661794097898	93.2670703300022
-3.66153828506805	-0.622007897044957	-0.00415923951789806	116.573608487898
-1.33484517154743	-0.654677951998101	-0.0034101007704975	47.9323156483452
-1.34542238036358	-0.560270512445602	-0.00491994588984629	42.3985092929337
-4.48038625462037	-1.09368009327752	-0.00404829518101835	102.610276613558
-4.95092158749861	-1.08397747712178	-0.00740594944369052	31.0301298917108
-2.69952013829535	-0.793646416263205	-0.00502739261233963	96.9419619314389
-1.32207518398972	-0.791815882166313	-0.0065585015270683	38.332477100846
-7.85243066882118	-1.16676893527848	-0.00486944761178801	42.1608143058327
-3.37978695434898	-0.703929207881069	-0.00493915134941524	89.6294484293396
-6.11249325836337	-1.04641556320799	-0.00655348031246834	34.3447665298363
-1.82361336806169	-0.974335444531311	-0.00215941766022828	45.7041043635432
-6.57288471723679	-1.25649297411647	-0.00529962145101834	36.0183803355374
-2.45039307860204	-0.42751561141455	-0.00451439286892516	57.5254864991012
-2.97444187384038	-0.785929134073791	-0.00141094822789695	118.038168529439
-1.39516810316545	-0.609415316291136	-0.00210693497939601	43.8527453399354
-4.29218373988562	-1.09612019969298	-0.00349609954025996	67.9867626699046
-2.55661520091523	-0.790423414236664	-0.00384173089434795	72.5420258050101
-8.54849652020056	-1.38501648733552	-0.00615863648203393	68.4832257470021
-1.51164387111795	-0.639634218279542	-0.00042497770622302	63.7737367391888
-1.45576168877544	-0.586393122627441	-0.00383679638085254	43.4168949817464
-3.41526831882739	-0.704748766309598	-0.0049491250234864	76.480286834511
-6.09337050437211	-1.30475495103952	-0.00738362351098402	89.7939097331763
-5.61343436423708	-1.49898125108117	-0.00622149078115476	87.8692072103726
-1.19123335869873	-0.544952060233728	-0.00340286351570933	35.4394356356246
-3.54314006783409	-1.16427008367751	-0.00658198717178191	31.2283274039856
-2.55082131282641	-0.608643452198442	-0.00426436126840845	95.0925107835252
-8.11749453590009	-1.01189391716165	-0.00505747375006184	76.1914222659246
-2.47632914056211	-0.303099092939236	-0.00582437445632432	85.8616914408912
-1.41942187674882	-0.776677159007192	-0.00458341825209212	40.3878252745991
-1.76596549699968	-0.839294096390693	-0.00230191670045708	79.2367991775077
-2.8799552915944	-0.75829730914779	-0.00368875164050768	66.7186185554738
-1.97377410227158	-0.703166913592464	-0.00291400187668254	61.5811937206553
-4.75237850804792	-1.09485931490643	-0.00519956100238612	91.1338869221223
-6.04345729793699	-0.838780338666379	-0.00527465341160973	46.6106522709373
-3.94479237773031	-0.397188547113761	-0.00374896225826057	84.780170655024
-1.1922175911014	-0.529502162124578	-0.00409845039061419	41.2219718062689
-6.46564197202046	-0.83348867007213	-0.00552557656942453	58.2047816229507
-1.65727727297498	-0.681537493440584	-0.000561771789016723	73.4342055056739
-2.5161581364211	-0.871298120379401	-0.00361454925281217	90.2876911709243
-6.54187453888731	-0.73387611782477	-0.00449091930242774	106.800499896191
-2.85945437088571	-0.732058754145683	-0.00303868911719242	117.280194617934
-3.26392354801094	-0.573750491153262	-0.00593217834065115	53.2649447104362
-3.677792631519	-0.618451816725437	-0.00282632432344318	130.255564619589
-1.78382483329389	-0.675037572110683	-0.00520587987154536	50.8148255917093
-2.19180366148843	-0.554741385480237	-0.00485481397673374	73.2553502636641
-2.53003727100008	-0.310158616385452	-0.0020163810208648	98.507683365546
-5.08805840790456	-0.319087092816027	-0.00180351562004413	165.911074679451
-7.41834890345787	-0.75968224051496	-0.0059133327180725	145.862750587569
-1.37590520937875	-0.474988371511995	-0.00329224394802275	60.6723343662785
-3.40333224149726	-0.910186757891967	-0.0043673614908415	68.1810241338072
-2.86506703376343	-0.75007806870621	-0.002192488504115	105.985840732503
-3.34948289223734	-0.489046346430306	-0.00501902190894009	97.5293848180921
-3.20751274603721	-0.470326040298436	-0.00300022585578429	84.5717742739433
-8.09510684205912	-1.01284072646344	-0.00568782943168355	105.768223060201
-3.34942459308736	-0.395516193854381	-0.00172937411535838	121.114609488908
-2.98005778223721	-0.873067060446391	-0.00352931522097346	88.5213104194701
-7.39489586167986	-0.691838735459676	-0.00698424103724899	64.5463675406411
-1.75926850093905	-0.299517882170685	-0.00228308533982178	70.4498313715959
-2.79812584424772	-0.389242437738025	-0.00206575349323083	120.872621247608
-6.12517975469744	-0.739600274624038	-0.00439227519354972	106.675201070147
-3.82060133938016	-0.321240322006828	-0.0035569494698103	126.367009718694
-5.85917159925781	-1.39614755380591	-0.00571231813235004	30.1020021875724
-1.4671109053037	-0.70072795152858	-0.00255333712505198	55.2260723880249
-4.96361212214652	-1.19913269432159	-0.00538094075100247	113.141220701382
-2.3009319022042	-0.963282900801094	-0.00641675270020544	49.1204353867992
-3.40213979876079	-0.59051709474121	-0.00375162083477353	85.1845717868675
-2.33797587800994	-0.630967642244934	-0.00192085697139609	61.9507785275026
-1.36936258783341	-0.542255566067538	-0.00262479087385573	53.2534640288018
-2.22284251107752	-0.832007531929943	-0.00246302501338679	77.0384909342048
-4.10694928730858	-0.859971805156165	-0.00522935446361156	66.1415256850724
-8.34635945828378	-0.706351998726908	-0.00692680475764087	42.9512290062189
-4.19950830446748	-0.521749067074973	-0.00332608989401521	95.6966630765037
-6.88810696024522	-1.00691299881065	-0.00397248683936984	132.615671704642
-4.76165403360813	-0.875834284847651	-0.00469344412930913	84.6037898773411
-6.42584485626133	-1.32626040803237	-0.0042216940526363	44.2587478392221
-2.94158266653927	-0.730568707278517	-0.00210561846185744	89.2594972883022
-4.17867901241831	-0.350338505971207	-0.00350198471617193	109.611465900809
-2.55861969036782	-0.746914467511067	-0.0026573740268522	101.982516958973
-2.71725783000224	-0.685718853247453	-0.00278956472704667	113.602386899647
-4.6978942875818	-0.744531459487218	-0.00590945172437958	109.177536461216
-2.83603785464745	-0.900768959694225	-0.00501375074770323	51.3541841391746
-7.07426288173236	-1.11032905432733	-0.00827318393272749	79.6542339714485
-2.57086752080398	-1.17039188078978	-0.00430676521108797	54.1604915515588
-2.00731557488011	-0.642425379165704	-0.00434037815458227	85.318851448942
-7.55448812549959	-0.672620192888235	-0.00417193760573105	117.050564438868
-1.31008211738486	-0.543126724079574	-0.0039655051786624	50.9053132484483
-2.85940040137652	-0.654332491642707	-0.00310904425826899	118.938775993825
-2.12867793649912	-0.526797951187971	-0.00302481496349209	91.6177031756916
-2.10339126276717	-0.439484934899301	-0.00359700003094174	87.8878315965799
-2.28231455691392	-0.489569832758334	-0.00154018705372723	83.2323147660674
-1.67042659989808	-0.789425619415205	-0.00433197183066459	49.208210205524
-2.68475247313238	-0.443245749607856	-0.0026349576828442	89.8874049614854
-2.69994359886172	-0.988722807349762	-0.00299094882806176	105.328974862169
-4.57726354147331	-0.826060963563525	-0.00505994782560002	89.9309608594717
-1.18510130596436	-0.412971136316736	-0.00280309986165779	47.9401485760381
-4.80850144759046	-0.82445182700252	-0.00470295801080526	75.1123647412056
-6.28976738081577	-1.10055034126036	-0.00466014326810973	59.1181760719159
-4.37274762836335	-0.719990536811616	-0.00456774848840027	119.304244283866
-2.43447250914139	-0.429350858594576	-0.00581093098610647	69.8122588966654
-1.44132690051499	-0.894384723861027	-0.00251060004946191	40.9997833540954
-7.18315430434527	-0.862613001507733	-0.00519358292568819	70.7678934856037
-2.12994573451654	-0.529908400931298	-0.00549649836888595	50.9298777598546
-1.46827342016271	-0.550721480191201	-0.00377662814776224	58.5697910351002
-1.62472137647725	-0.381265816032199	-0.00361565241874435	59.3649712179786
-2.7367580520903	-0.391083911977577	-0.00288909977657824	104.73599462206
-1.39698620809489	-0.940420641717659	-0.00313693307484026	43.042591934705
-1.60636516345828	-0.461762345292595	-0.00147924840488572	48.8618574296668
-4.48711099627496	-0.927885977462888	-0.00325789584363022	102.902601760598
-1.89472571878234	-0.379454856196103	-0.00229199304011411	75.3083847305906
-4.98622161460884	-0.885983839040303	-0.00457920294822053	82.6939470373433
-1.79042055680568	-0.363339804720648	-0.00500319502658983	55.1458262170758
-2.91980225040842	-0.425131666973381	-0.00448058193335259	55.8172513650804
-3.25114932170494	-0.461125472832746	-0.00337081970008507	90.9953751617838
-3.54616674322597	-0.801268367056149	-0.00665055626076632	52.1520533640867
-5.08938786705146	-0.414443821694569	-0.00264160767365337	179.560895008858
-2.58980659810723	-0.747123131556515	-0.00268073923042624	97.019935992811
-1.88608802323202	-0.376409981663794	-0.00313492343463708	73.3510254343559
-7.972685980299	-1.44825997689296	-0.00590324583825249	42.6654105361218
-8.21770191492969	-1.48983033950737	-0.00712760065714329	49.3985245655881
-5.91054621667734	-1.10492309230783	-0.00625094669033689	47.969709239401
-5.76039774174782	-0.557966350792236	-0.00314232701817035	155.230578506423
-1.78200412552052	-0.518382813162046	-0.00297118164440668	65.8057694288911
-2.98479748905789	-0.524917830456579	-0.00183011951504309	89.4762101182771
-5.70053796834622	-0.868077275303482	-0.0069020539078633	87.0662972561567
-8.13967161439406	-1.22959194855217	-0.00560772786538863	72.8986443248226
-7.93680793134228	-1.2135670952558	-0.00542501655069787	83.9862557920973
-6.75282935908154	-0.786081439433244	-0.00724915689683401	40.9791453899115
-2.26581386483558	-0.757292821104717	-0.00491214679458435	88.2303261093089
-2.29900095259254	-0.74365809570527	-0.00181597318926983	92.1294545163007
-2.48947559672073	-0.360510374951253	-0.00383826387755517	92.7275638621648
-1.32487988478475	-0.397180774411276	-0.00247886693976269	45.9664909367492
-5.81649977626746	-1.29348054847516	-0.00371564765525691	92.3248139321653
-2.95055511681769	-0.704137604451161	-0.0038419793388856	106.412805350381
-6.26207213902864	-1.11830401837863	-0.00384451365322519	132.244396506894
-2.14960049899608	-0.34014597711798	-0.00316809401138814	81.7631881697246
-3.13903272096882	-1.19963802049886	-0.00343963595848186	69.0309305352669
-3.21610603096983	-0.585541179478265	-0.00446254124266717	85.6792800866162
-7.71096718299956	-1.06616823034329	-0.00520093419204644	74.6612939746929
-1.33648783705431	-0.468599217201589	-0.00389966182314304	59.794359471518
-1.57934787689147	-0.663265881965302	-0.00202052228830647	47.859852955096
-3.58658579201076	-0.387282706013332	-0.00308095613673559	138.049563490148
-2.81325465618734	-0.507444524360546	-0.00378241691604368	118.011346127219
-9.07908479932748	-0.763050247104045	-0.00528815112598409	81.2938980855278
-4.82115153686434	-0.383665123971501	-0.004975017135977	134.434605804271
-4.19549292212715	-0.535153884171188	-0.00470512881055868	97.0876251371462
-1.25049316215367	-0.9727222950953	-0.00135452274154092	51.9186079548177
-2.8109319843785	-0.586554742597223	-0.00466360584036582	60.2781041598326
-5.00550927096842	-0.516494057212384	-0.00443854223232517	143.580963754363
-6.40924737105341	-0.417599529707103	-0.00451444820857133	131.369590144927
-2.76080786778767	-0.262291349634893	-0.00285193620405814	119.78077721616
-2.24923435863409	-0.416550249621031	-0.00402572678606127	96.8998898012877
-3.46315064484282	-0.286547943828664	-0.00355851716132163	92.4768629294123
-4.78787815876998	-1.09228568834517	-0.0052412170977016	58.502670394579
-4.43368757545624	-0.600654577521298	-0.00602983290508521	75.5762863082347
-3.4889208575649	-0.736149989797601	-0.00452655964147282	80.2528862382555
-1.59802006403406	-0.305372752388075	-0.00351939800412379	59.0675706461676
-4.47502488105605	-1.04214921749386	-0.00532778265123309	87.1757696808344
-1.87840424123187	-0.871545184326902	-0.00324822429555685	81.1223050945748
-3.89305102487967	-0.909979566642177	-0.0062246207711618	62.9513098888218
-4.77131511516041	-1.05774815915813	-0.00485409504182226	133.729568750019
-5.35306867528948	-0.969432699134626	-0.00489987317432209	130.445491531819
-7.38004181164055	-1.2268692483737	-0.00615276837909532	63.0902842559281
-5.82046596819034	-0.827065972725779	-0.00426285562018916	87.3922549841194
-5.03132277756833	-1.94817835372957	-0.00605563524229445	32.7891535508345
-6.55292318041818	-0.911487666544555	-0.00461812675088531	96.3607257004244
-3.21671129599003	-0.939127516649439	-0.00389498855957813	88.383899823628
-2.63333059272285	-1.12466968561169	-0.00418076917666867	70.5208907389164
-4.59638198979354	-0.672721671020382	-0.00317739944559357	112.779981764281
-2.67185525626227	-0.523700130707689	-0.00354244155873888	95.2665922125407
-6.22116607576395	-0.5915335288996	-0.00455896397807459	170.537916362086
-1.30658111570561	-0.834127578770873	-0.00457300106652854	51.258860641468
-1.39688428729293	-0.931752868590654	-0.00214129399184783	33.6152806187308
-2.71034549886723	-0.63251257930698	-0.00595664257210249	78.1885634695437
-2.4588383308686	-0.477037372925219	-0.00315179358658925	105.24185613393
-2.92378050311507	-0.609846958638564	-0.00444185139214364	88.9621995906873
-1.46788320506421	-0.685156578636003	-0.0041074639562241	60.2668234283079
-5.75887234794156	-0.768763502788205	-0.00245057975069868	118.639946061761
-1.24277361023887	-0.617805117081954	-0.00310912440708033	44.8193459020757
-3.06547474371665	-0.751910505540448	-0.00509447193739597	66.7456343103206
-1.25985142262963	-0.898643310872296	-0.00594426591993455	40.0375668570067
-5.97753744986832	-0.79507506648347	-0.00454467559488158	90.5011795874681
-5.75790853101129	-0.903652629570943	-0.00494873727999189	79.0890749192913
-2.92601299692057	-0.945492437011618	-0.00258394698831908	117.727017966954
-3.05829327911014	-0.813597708997219	-0.00315063633804614	84.8995990324168
-2.93395854160715	-0.634691226122843	-0.00643735160649156	114.970765600709
-1.57603300328933	-0.50678845385923	-0.00219422707315962	64.6483180002504
-6.80471965422496	-0.544715089101228	-0.00576391107378906	166.395686838943
-1.94136224101061	-0.581718615317187	-0.00213588258305632	72.9909860006805
-6.88620633376391	-1.18023206779013	-0.00424521974913432	110.102890166821
-2.87133569030462	-0.601435211965048	-0.00416560212892331	124.775748803516
-1.3767755422348	-0.320531810253688	-0.00272143670820105	52.3038758441628
-9.36721446682921	-0.990863158278186	-0.00487870594408051	103.551129491884
-3.45713786900271	-1.11444539019887	-0.0053179878117349	40.8068336437902
-2.4051229961673	-0.427792298388461	-0.00543391509595007	88.6084265711201
-5.49479736457129	-0.760087608977121	-0.00406614547502962	140.111261370404
-3.45503839482093	-1.22868292056829	-0.00348138516697293	81.4786749665592
-2.16855906439744	-0.485473690506978	-0.00253812238360329	80.6268218635386
-5.9119685254013	-1.37798685040671	-0.00642282277550911	49.8528479027566
-4.13857843660401	-0.783079006397784	-0.00316737308344835	139.424859422707
-8.13319907208302	-0.903004961471942	-0.00563697796864148	56.591318051498
-4.10201363875633	-1.19332370188634	-0.00471090861031715	72.4959816355689
-4.01370484733322	-0.6702170884889	-0.00480385129928431	81.4123686736951
-3.00816903491117	-0.879575965531468	-0.00507701973287855	69.3404815487206
-6.56459702849867	-0.944894378429815	-0.00507834340315146	91.1286604929878
-1.3627571690766	-0.427201392894793	-0.00298957879508733	48.6126520388934
-2.11601172149245	-0.705822779417793	-0.00244505189475137	85.3534634441879
-2.33072451461737	-0.740285511091253	-0.00457133637828247	71.9328556720755
-1.8742357629848	-0.370118813636168	-0.00231216292727427	76.872149698642
-2.30406660624826	-0.846511401436554	-0.00394207165896842	68.5840497341147
-8.93015231549891	-1.2726260818754	-0.0065617248625595	52.5117895370582
-6.85515415798644	-1.00657478944862	-0.00533290033407616	140.088893014373
-6.13809220834779	-0.791425780388329	-0.00434239552931853	134.811534392386
-1.11128268394987	-0.656956933733828	-0.00316376936164321	30.0174116388604
-4.54829357658522	-0.774383492429739	-0.00320832616297643	123.57275561038
-2.1037348556243	-0.950194906166756	-0.0054155567710206	60.3820462778856
-2.73062924238492	-0.936442883493289	-0.00661399890240868	24.7300813094996
-4.64127808861895	-0.505476557413065	-0.00377442854600317	131.563237593711
-3.23611133108436	-0.849704048887101	-0.00397872898643334	57.5826123349789
-2.43665534548861	-0.490198588047126	-0.00341660036585818	106.145006577912
-1.52694688444171	-0.557403865565612	-0.00304552785437236	57.8363949058257
-2.99163967300249	-0.300304049760338	-0.00289565236871396	123.386131545664
-2.81106569587433	-0.811843940626824	-0.00274076910761682	112.420566904075
-1.29263184199994	-0.906329280947243	-0.00494148300449233	48.4204909543497
-6.05313681866325	-0.353748094347072	-0.00491292071446965	159.696089501753
-2.65441342897937	-1.09101362160652	-0.00313838623332435	101.210299242869
-3.41010790798874	-0.833024558733219	-0.00522256973667914	82.38087611602
-5.56961690936656	-1.1337126750054	-0.00554226278847903	100.188234738738
-8.59125575494605	-0.812272207037306	-0.00636533792172786	88.0123564957942
-4.1682199028312	-0.897435516834248	-0.00602112802670844	61.3667117638771
-9.78175851539013	-1.55621545829194	-0.00605201753357956	55.0784401514107
-2.33844049316731	-0.486320496225469	-0.00395006290773676	84.6665096747307
-2.40309812422637	-0.337523810438294	-0.00406433272804859	91.5101152129339
-4.41311738835376	-1.08397058954748	-0.00689817087069257	35.7060089041431
-5.34282715285257	-0.491952169673296	-0.0077308344960379	48.3125658505806
-1.81440388458531	-0.856932821314008	-0.00265665806392358	54.2726346569438
-3.80026443758512	-0.297117455152507	-0.00388895194159216	150.15626717194
-1.85082278500805	-0.983102108078546	-0.00103670812301506	72.7555671812354
-4.43625727911585	-0.696660670805519	-0.00193172168296848	198.429918549477
-1.71506723403711	-0.894999654463373	-0.00620105230584469	21.7518736099836
-5.50085083799159	-0.815541400917197	-0.00616651649918318	66.0529985532716
-5.99365115677373	-0.558920449105657	-0.00696473064714482	50.3571767348148
-2.87837574285684	-0.407263994213773	-0.00386767946915827	89.3513786543085
-3.89202849282007	-0.677254805539035	-0.0036988878124899	104.05143468886
-3.30442577898863	-0.601428458546649	-0.00490204396015888	63.3637344537497
-5.43234313955398	-0.724089394065925	-0.00561064802711176	98.1072099768406
-4.46111510212767	-1.02391746277478	-0.00868172224631959	26.6048020148065
-3.12430544685321	-0.85825101627382	-0.00492935490220548	63.9409523813237
-8.88422562767762	-1.09025569489349	-0.00363782288871571	70.0965912662757
-8.03034856294644	-0.918718097043014	-0.00461652990361864	63.2239261710166
-5.62217547865363	-0.831848018109926	-0.00590635031260105	28.6241159425094
-4.15115640440067	-0.689867868527634	-0.00475798673829724	142.252887447025
-6.51379775268493	-1.18465407217582	-0.00839848396069225	46.6012363979676
-2.79366335868201	-0.299904253123226	-0.00221566103714209	113.18497497825
-6.93531217121719	-1.17785258354282	-0.00565148244553882	70.7500736145543
-1.82629944959533	-0.553145780645304	-0.00290299061739931	74.1834649046049
-9.85114131216582	-1.28269012798634	-0.00598359884347923	89.3307602884193
-4.64418672093392	-0.994972791109204	-0.00471074681093084	90.990179463454
-4.50024221764836	-0.737265859079845	-0.00433730722515957	94.3261930529419
-2.91748845713437	-0.720640481896765	-0.00391389355711274	76.6223804601878
-1.55684236240829	-0.814448553784566	-0.00636397184000642	38.055144093722
-4.46375579086915	-0.744404479718021	-0.00285882874835733	103.599649109162
-5.75940592678452	-0.629811358787758	-0.00479341713128003	100.156693408836
-4.83138065599677	-0.662440649516941	-0.00515179220815362	108.60374095414
-2.3531815059736	-0.946128766503067	-0.00180733097931282	86.7031932583963
-4.15119552430968	-0.521687083771078	-0.00370604326342051	124.506501201465
-3.37160286955023	-0.543254845513623	-0.00490594753389955	66.6423106237812
-4.50344063942956	-0.774773503624467	-0.00383896264635055	109.854856090925
-1.78864833890073	-0.33618680902252	-0.00513535131439582	71.2739259194879
-5.29072760354331	-1.39509800615061	-0.00561404839275851	62.4707694471954
-5.97363474391776	-1.14977252621737	-0.00505581973961586	68.23301443778
-1.9473739614188	-0.711991195137446	-0.0043692680347945	62.4346407343806
-1.68439370746383	-0.294379947813199	-0.00274355848250612	65.1260477102315
-5.63875194551832	-1.26460895606972	-0.00503274977429964	60.4073169365554
-5.08189459973847	-0.38580869519958	-0.0053983593369401	164.155737498336
-2.59849913260013	-0.853350981031954	-0.002163905708732	88.9065934986455
-5.71618085903803	-0.466643585348275	-0.00530165538093713	60.4528889762139
-4.66795834673054	-1.3438635191608	-0.00462909721269692	60.4556640706121
-2.75753164609119	-0.363567025553031	-0.0027782295010864	95.1381774297214
-6.77214379844104	-1.0028025045219	-0.00599672809104549	61.259967161902
-2.78155581089811	-0.39467170174848	-0.00279465242764369	111.163293560446
-6.47955118165588	-1.09339912865716	-0.00516466999314031	69.5824312845799
-3.68979604284766	-1.06286656621926	-0.00612586734002509	44.3185385410166
-4.39174400090965	-1.0985721572246	-0.00553743606166866	117.896737279246
-1.49479703923718	-0.411858390836204	-0.000816531759160606	59.6068742832806
-1.16041095752625	-0.458973226886401	-0.00428724974635999	48.4031217372271
-2.61210098340391	-0.610120387661039	-0.00514133615586095	99.3468039904946
-5.10446247165638	-0.977452366963568	-0.00305021569426906	81.1701822378808
-5.26050866195666	-0.658298256659296	-0.00254284291740607	134.253857856563
-3.72068441189839	-0.885975062292237	-0.00414338452039942	91.986515485675
-7.07046209280617	-0.834237228120795	-0.00475052221339338	57.9938657168408
-3.36575815116539	-0.405754484250239	-0.00312417458322365	122.450756363963
-2.41371693747228	-0.565682994791593	-0.00177444690154501	95.5009827005977
-3.8293335767981	-0.691109360698664	-0.00350496949039737	104.63344803198
-3.14144497692392	-0.668649228396024	-0.00309550906757853	113.458486021756
-3.35106265818083	-0.391729052430688	-0.00609968331771956	119.154473284408
-2.88681862598438	-0.344253022295675	-0.003942928156406	98.1059429400791
-4.91337233481655	-0.448778445243594	-0.00276706840426568	193.956590412842
-2.2783349118243	-0.419421451650592	-0.00154375919438235	86.4509445601272
-1.4082496233172	-0.264806062174181	-0.00223465861357601	42.3984790834027
-7.50696345274917	-1.11231591649693	-0.00384272070236723	41.5197469919888
-5.48526403480126	-0.997384808874772	-0.00388340172789462	58.3958856442308
-5.97961117478974	-0.529670998511585	-0.00467968609831732	93.5232168284763
-2.18968756041796	-0.279456055059736	-0.00527865158518191	46.879054412608
-1.80690574435472	-0.389240190793757	-0.00198046889506721	64.0486579475386
-2.97599647372953	-0.932644934528437	-0.00371081880583596	105.061043848369
-1.86896298996589	-0.451017673959855	-0.00344008154467094	82.688606665609
-5.34370126417435	-1.48450516394278	-0.00378746472116698	65.9922881180322
-2.12345741489118	-0.653377759970108	-0.00498521361810741	35.0009478795079
-4.31994000822371	-0.969913377951582	-0.00515686704714353	60.5042017720066
-2.54939273936932	-0.285120643804129	-0.00451227889594011	84.5634171070597
-7.62350912449701	-1.39571791102155	-0.00583091992769542	99.6173346443886
-5.48132395737083	-0.431449021986107	-0.00488581911675763	135.144242626868
-1.19756854396433	-0.46890503995923	-0.00266389757984581	48.2426962131964
-5.38821698954482	-1.15285185568927	-0.00624147049854982	53.630006652279
-1.37751598642625	-0.912251530682449	-0.00454418601004302	50.6683311951185
-3.2380453171748	-0.854828941333264	-0.00493775179585667	107.898171393206
-2.62149022444363	-0.396475790169651	-0.00511039344422844	87.4693231224439
-5.44520647373366	-0.698284142625299	-0.00564942706721697	54.3553435331278
-1.18834562758878	-0.489030981706728	-0.00310336941092877	45.8232252433068
-5.27998564687199	-0.852245810423366	-0.00421229277506758	84.9423551557538
-4.64162040081508	-0.985748764323295	-0.00480456454617652	59.3077395981772
-4.30837563426887	-0.806062195106647	-0.00481255482437517	66.0332132853473
-5.25461668939119	-1.23784926890537	-0.0059161664531085	69.9735454085768
-4.15873343476092	-0.907424358741776	-0.00677298245313005	71.0608757490027
-7.61975091321223	-1.10469075616029	-0.00449140925890484	105.640024070014
-2.94390032732726	-0.254098015172665	-0.00520886446796257	89.4727575116142
-7.37093247858654	-1.35054333655879	-0.00377213137938292	63.4866022615888
-7.13097108063986	-0.63589786256143	-0.00768613556585153	163.111783879549
-5.5912737894109	-1.32235034389906	-0.0055378137936905	60.0654414744153
-6.42998206633932	-0.824339682246353	-0.00661551685588318	43.0781129062475
-3.82625508949675	-1.00113096775236	-0.0073078086410744	48.9612097971465
-3.67125438745065	-0.843382777287317	-0.00476771398027566	103.828750952296
-3.59396764830756	-0.654735980998547	-0.00482483323486043	75.0519045523282
-2.62701747661394	-0.94410762918505	-0.00468489840029806	63.2521862413157
-5.31259425533129	-0.88234141098848	-0.00738307099649996	109.801224894262
-1.56679754118544	-0.760573692380023	-0.00345865159650817	59.5003750891026
-1.42866026698315	-0.864621218151836	-0.00421611369416801	34.6847547433739
-6.01871261442779	-0.416029355502664	-0.00588585368196467	151.231998047965
-8.02947416884665	-1.11480633082579	-0.00441370021580422	89.5405769623259
-5.08648784226555	-0.777685439169316	-0.00646592704252511	112.349049053206
-1.59426334046273	-0.92222057562175	-0.0033553646449376	60.5152878565367
-2.91767961665109	-0.56655938214216	-0.00139058278369475	116.159119152214
-8.07355715054893	-1.10283959391615	-0.00561473316916139	151.055483385408
-2.71132009833375	-0.622908023826196	-0.00276551782871885	98.8961290514489
-2.11549416668276	-0.575262152509389	-0.00311999675437177	57.5060437944607
-4.5109058043301	-1.10590591695445	-0.00320634064261488	68.5316801336554
-4.2283394401578	-1.06099106642665	-0.0031073331172933	77.7151944923021
