# Supplementary material for: Fixational drift is driven by diffusive dynamics in central neural circuitry
Source: Nat Commun. 2022 Mar 31;13:1697. doi: 10.1038/s41467-022-29201-y (PMC8971408; doi:10.1038/s41467-022-29201-y)
Supplement: Supplementary file 6 — Source Data [file 41467_2022_29201_MOESM6_ESM.xlsx]

## Sheet: Fig1a
time [s]	eye position [deg]
0.001	-9.75
0.002	-9.725
0.003	-9.7
0.004	-9.675
0.005	-9.675
0.006	-9.625
0.007	-9.625
0.008	-9.6
0.009	-9.6
0.01	-9.6
0.011	-9.575
0.012	-9.575
0.013	-9.575
0.014	-9.575
0.015	-9.575
0.016	-9.6
0.017	-9.6
0.018	-9.6
0.019	-9.575
0.02	-9.6
0.021	-9.575
0.022	-9.575
0.023	-9.55
0.024	-9.575
0.025	-9.575
0.026	-9.6
0.027	-9.6
0.028	-9.55
0.029	-9.55
0.03	-9.575
0.031	-9.575
0.032	-9.55
0.033	-9.575
0.034	-9.575
0.035	-9.575
0.036	-9.55
0.037	-9.55
0.038	-9.575
0.039	-9.575
0.04	-9.55
0.041	-9.6
0.042	-9.575
0.043	-9.6
0.044	-9.575
0.045	-9.575
0.046	-9.575
0.047	-9.575
0.048	-9.6
0.049	-9.55
0.05	-9.6
0.051	-9.6
0.052	-9.575
0.053	-9.625
0.054	-9.575
0.055	-9.6
0.056	-9.575
0.057	-9.6
0.058	-9.6
0.059	-9.6
0.06	-9.575
0.061	-9.55
0.062	-9.575
0.063	-9.575
0.064	-9.575
0.065	-9.575
0.066	-9.575
0.067	-9.575
0.068	-9.575
0.069	-9.575
0.07	-9.6
0.071	-9.575
0.072	-9.6
0.073	-9.575
0.074	-9.575
0.075	-9.575
0.076	-9.575
0.077	-9.575
0.078	-9.6
0.079	-9.575
0.08	-9.6
0.081	-9.6
0.082	-9.575
0.083	-9.575
0.084	-9.6
0.085	-9.6
0.086	-9.6
0.087	-9.55
0.088	-9.6
0.089	-9.6
0.09	-9.6
0.091	-9.6
0.092	-9.55
0.093	-9.575
0.094	-9.6
0.095	-9.6
0.096	-9.6
0.097	-9.6
0.098	-9.6
0.099	-9.575
0.1	-9.6
0.101	-9.575
0.102	-9.575
0.103	-9.6
0.104	-9.6
0.105	-9.6
0.106	-9.625
0.107	-9.575
0.108	-9.575
0.109	-9.575
0.11	-9.575
0.111	-9.575
0.112	-9.575
0.113	-9.575
0.114	-9.6
0.115	-9.55
0.116	-9.575
0.117	-9.575
0.118	-9.575
0.119	-9.6
0.12	-9.6
0.121	-9.575
0.122	-9.625
0.123	-9.6
0.124	-9.6
0.125	-9.575
0.126	-9.625
0.127	-9.6
0.128	-9.6
0.129	-9.575
0.13	-9.575
0.131	-9.625
0.132	-9.625
0.133	-9.625
0.134	-9.575
0.135	-9.575
0.136	-9.55
0.137	-9.575
0.138	-9.575
0.139	-9.6
0.14	-9.6
0.141	-9.55
0.142	-9.575
0.143	-9.55
0.144	-9.575
0.145	-9.575
0.146	-9.6
0.147	-9.575
0.148	-9.575
0.149	-9.55
0.15	-9.575
0.151	-9.55
0.152	-9.575
0.153	-9.575
0.154	-9.6
0.155	-9.575
0.156	-9.6
0.157	-9.625
0.158	-9.575
0.159	-9.575
0.16	-9.6
0.161	-9.575
0.162	-9.575
0.163	-9.575
0.164	-9.575
0.165	-9.625
0.166	-9.575
0.167	-9.575
0.168	-9.575
0.169	-9.575
0.17	-9.55
0.171	-9.6
0.172	-9.575
0.173	-9.575
0.174	-9.55
0.175	-9.6
0.176	-9.55
0.177	-9.575
0.178	-9.575
0.179	-9.575
0.18	-9.55
0.181	-9.575
0.182	-9.575
0.183	-9.575
0.184	-9.55
0.185	-9.55
0.186	-9.55
0.187	-9.55
0.188	-9.575
0.189	-9.575
0.19	-9.55
0.191	-9.55
0.192	-9.575
0.193	-9.55
0.194	-9.575
0.195	-9.575
0.196	-9.575
0.197	-9.575
0.198	-9.575
0.199	-9.575
0.2	-9.575
0.201	-9.575
0.202	-9.575
0.203	-9.6
0.204	-9.6
0.205	-9.6
0.206	-9.6
0.207	-9.6
0.208	-9.6
0.209	-9.575
0.21	-9.6
0.211	-9.575
0.212	-9.575
0.213	-9.575
0.214	-9.55
0.215	-9.575
0.216	-9.55
0.217	-9.6
0.218	-9.575
0.219	-9.575
0.22	-9.55
0.221	-9.575
0.222	-9.575
0.223	-9.575
0.224	-9.55
0.225	-9.575
0.226	-9.6
0.227	-9.575
0.228	-9.55
0.229	-9.575
0.23	-9.575
0.231	-9.575
0.232	-9.6
0.233	-9.6
0.234	-9.575
0.235	-9.575
0.236	-9.6
0.237	-9.6
0.238	-9.575
0.239	-9.6
0.24	-9.575
0.241	-9.575
0.242	-9.575
0.243	-9.575
0.244	-9.575
0.245	-9.575
0.246	-9.55
0.247	-9.55
0.248	-9.575
0.249	-9.575
0.25	-9.575
0.251	-9.575
0.252	-9.575
0.253	-9.575
0.254	-9.525
0.255	-9.575
0.256	-9.55
0.257	-9.55
0.258	-9.575
0.259	-9.575
0.26	-9.525
0.261	-9.6
0.262	-9.575
0.263	-9.55
0.264	-9.575
0.265	-9.55
0.266	-9.6
0.267	-9.575
0.268	-9.575
0.269	-9.575
0.27	-9.575
0.271	-9.55
0.272	-9.6
0.273	-9.575
0.274	-9.575
0.275	-9.575
0.276	-9.575
0.277	-9.6
0.278	-9.575
0.279	-9.575
0.28	-9.575
0.281	-9.575
0.282	-9.575
0.283	-9.575
0.284	-9.575
0.285	-9.575
0.286	-9.55
0.287	-9.55
0.288	-9.55
0.289	-9.575
0.29	-9.525
0.291	-9.575
0.292	-9.575
0.293	-9.575
0.294	-9.55
0.295	-9.575
0.296	-9.55
0.297	-9.575
0.298	-9.575
0.299	-9.575
0.3	-9.575
0.301	-9.575
0.302	-9.6
0.303	-9.55
0.304	-9.575
0.305	-9.575
0.306	-9.6
0.307	-9.575
0.308	-9.575
0.309	-9.6
0.31	-9.55
0.311	-9.6
0.312	-9.575
0.313	-9.575
0.314	-9.575
0.315	-9.55
0.316	-9.575
0.317	-9.55
0.318	-9.55
0.319	-9.65
0.32	-9.525
0.321	-9.575
0.322	-9.575
0.323	-9.6
0.324	-9.575
0.325	-9.575
0.326	-9.575
0.327	-9.575
0.328	-9.575
0.329	-9.575
0.33	-9.575
0.331	-9.575
0.332	-9.575
0.333	-9.575
0.334	-9.575
0.335	-9.6
0.336	-9.6
0.337	-9.625
0.338	-9.6
0.339	-9.575
0.34	-9.575
0.341	-9.575
0.342	-9.575
0.343	-9.575
0.344	-9.6
0.345	-9.575
0.346	-9.55
0.347	-9.55
0.348	-9.575
0.349	-9.6
0.35	-9.575
0.351	-9.575
0.352	-9.6
0.353	-9.575
0.354	-9.575
0.355	-9.6
0.356	-9.575
0.357	-9.575
0.358	-9.6
0.359	-9.575
0.36	-9.6
0.361	-9.575
0.362	-9.575
0.363	-9.6
0.364	-9.575
0.365	-9.575
0.366	-9.575
0.367	-9.6
0.368	-9.6
0.369	-9.6
0.37	-9.575
0.371	-9.6
0.372	-9.575
0.373	-9.575
0.374	-9.575
0.375	-9.575
0.376	-9.6
0.377	-9.575
0.378	-9.575
0.379	-9.575
0.38	-9.6
0.381	-9.575
0.382	-9.575
0.383	-9.6
0.384	-9.575
0.385	-9.6
0.386	-9.6
0.387	-9.6
0.388	-9.625
0.389	-9.6
0.39	-9.625
0.391	-9.575
0.392	-9.625
0.393	-9.575
0.394	-9.575
0.395	-9.575
0.396	-9.6
0.397	-9.6
0.398	-9.6
0.399	-9.6
0.4	-9.575
0.401	-9.575
0.402	-9.575
0.403	-9.6
0.404	-9.575
0.405	-9.575
0.406	-9.6
0.407	-9.55
0.408	-9.65
0.409	-9.6
0.41	-9.6
0.411	-9.575
0.412	-9.575
0.413	-9.575
0.414	-9.6
0.415	-9.6
0.416	-9.6
0.417	-9.575
0.418	-9.6
0.419	-9.625
0.42	-9.6
0.421	-9.6
0.422	-9.625
0.423	-9.55
0.424	-9.575
0.425	-9.575
0.426	-9.6
0.427	-9.6
0.428	-9.6
0.429	-9.575
0.43	-9.575
0.431	-9.6
0.432	-9.55
0.433	-9.6
0.434	-9.575
0.435	-9.575
0.436	-9.575
0.437	-9.575
0.438	-9.55
0.439	-9.575
0.44	-9.575
0.441	-9.55
0.442	-9.575
0.443	-9.6
0.444	-9.55
0.445	-9.575
0.446	-9.525
0.447	-9.575
0.448	-9.575
0.449	-9.575
0.45	-9.575
0.451	-9.575
0.452	-9.575
0.453	-9.6
0.454	-9.575
0.455	-9.575
0.456	-9.6
0.457	-9.575
0.458	-9.6
0.459	-9.55
0.46	-9.6
0.461	-9.6
0.462	-9.575
0.463	-9.575
0.464	-9.6
0.465	-9.575
0.466	-9.575
0.467	-9.575
0.468	-9.575
0.469	-9.575
0.47	-9.575
0.471	-9.55
0.472	-9.55
0.473	-9.575
0.474	-9.55
0.475	-9.55
0.476	-9.575
0.477	-9.575
0.478	-9.575
0.479	-9.575
0.48	-9.55
0.481	-9.575
0.482	-9.575
0.483	-9.55
0.484	-9.575
0.485	-9.575
0.486	-9.55
0.487	-9.6
0.488	-9.575
0.489	-9.575
0.49	-9.575
0.491	-9.55
0.492	-9.575
0.493	-9.55
0.494	-9.575
0.495	-9.575
0.496	-9.55
0.497	-9.55
0.498	-9.575
0.499	-9.575
0.5	-9.55
0.501	-9.575
0.502	-9.575
0.503	-9.55
0.504	-9.575
0.505	-9.55
0.506	-9.525
0.507	-9.575
0.508	-9.55
0.509	-9.55
0.51	-9.575
0.511	-9.55
0.512	-9.55
0.513	-9.575
0.514	-9.55
0.515	-9.6
0.516	-9.575
0.517	-9.575
0.518	-9.575
0.519	-9.55
0.52	-9.575
0.521	-9.55
0.522	-9.575
0.523	-9.575
0.524	-9.55
0.525	-9.575
0.526	-9.525
0.527	-9.575
0.528	-9.55
0.529	-9.575
0.53	-9.575
0.531	-9.575
0.532	-9.575
0.533	-9.575
0.534	-9.6
0.535	-9.55
0.536	-9.55
0.537	-9.575
0.538	-9.575
0.539	-9.55
0.54	-9.55
0.541	-9.575
0.542	-9.55
0.543	-9.575
0.544	-9.55
0.545	-9.525
0.546	-9.575
0.547	-9.525
0.548	-9.55
0.549	-9.55
0.55	-9.55
0.551	-9.55
0.552	-9.575
0.553	-9.55
0.554	-9.575
0.555	-9.55
0.556	-9.575
0.557	-9.575
0.558	-9.575
0.559	-9.575
0.56	-9.575
0.561	-9.625
0.562	-9.575
0.563	-9.6
0.564	-9.575
0.565	-9.6
0.566	-9.55
0.567	-9.575
0.568	-9.575
0.569	-9.6
0.57	-9.575
0.571	-9.6
0.572	-9.575
0.573	-9.575
0.574	-9.575
0.575	-9.55
0.576	-9.575
0.577	-9.55
0.578	-9.575
0.579	-9.575
0.58	-9.55
0.581	-9.575
0.582	-9.575
0.583	-9.55
0.584	-9.575
0.585	-9.55
0.586	-9.55
0.587	-9.55
0.588	-9.55
0.589	-9.575
0.59	-9.55
0.591	-9.55
0.592	-9.6
0.593	-9.55
0.594	-9.575
0.595	-9.55
0.596	-9.575
0.597	-9.55
0.598	-9.575
0.599	-9.6
0.6	-9.55
0.601	-9.575
0.602	-9.525
0.603	-9.575
0.604	-9.525
0.605	-9.575
0.606	-9.55
0.607	-9.55
0.608	-9.575
0.609	-9.575
0.61	-9.575
0.611	-9.575
0.612	-9.575
0.613	-9.6
0.614	-9.575
0.615	-9.6
0.616	-9.575
0.617	-9.575
0.618	-9.55
0.619	-9.525
0.62	-9.55
0.621	-9.575
0.622	-9.55
0.623	-9.575
0.624	-9.55
0.625	-9.6
0.626	-9.55
0.627	-9.575
0.628	-9.55
0.629	-9.625
0.63	-9.6
0.631	-9.575
0.632	-9.575
0.633	-9.575
0.634	-9.575
0.635	-9.575
0.636	-9.575
0.637	-9.55
0.638	-9.575
0.639	-9.55
0.64	-9.55
0.641	-9.6
0.642	-9.6
0.643	-9.575
0.644	-9.55
0.645	-9.55
0.646	-9.575
0.647	-9.575
0.648	-9.575
0.649	-9.65
0.65	-9.575
0.651	-9.575
0.652	-9.55
0.653	-9.55
0.654	-9.55
0.655	-9.55
0.656	-9.575
0.657	-9.575
0.658	-9.55
0.659	-9.55
0.66	-9.525
0.661	-9.575
0.662	-9.55
0.663	-9.55
0.664	-9.575
0.665	-9.525
0.666	-9.55
0.667	-9.55
0.668	-9.55
0.669	-9.6
0.67	-9.575
0.671	-9.575
0.672	-9.575
0.673	-9.575
0.674	-9.575
0.675	-9.55
0.676	-9.575
0.677	-9.575
0.678	-9.6
0.679	-9.575
0.68	-9.575
0.681	-9.575
0.682	-9.575
0.683	-9.575
0.684	-9.6
0.685	-9.575
0.686	-9.575
0.687	-9.575
0.688	-9.575
0.689	-9.6
0.69	-9.575
0.691	-9.575
0.692	-9.525
0.693	-9.55
0.694	-9.55
0.695	-9.55
0.696	-9.55
0.697	-9.575
0.698	-9.55
0.699	-9.575
0.7	-9.55
0.701	-9.575
0.702	-9.575
0.703	-9.575
0.704	-9.6
0.705	-9.55
0.706	-9.575
0.707	-9.575
0.708	-9.55
0.709	-9.55
0.71	-9.55
0.711	-9.575
0.712	-9.575
0.713	-9.55
0.714	-9.55
0.715	-9.55
0.716	-9.55
0.717	-9.55
0.718	-9.575
0.719	-9.575
0.72	-9.55
0.721	-9.55
0.722	-9.55
0.723	-9.525
0.724	-9.575
0.725	-9.525
0.726	-9.55
0.727	-9.525
0.728	-9.525
0.729	-9.55
0.73	-9.55
0.731	-9.525
0.732	-9.525
0.733	-9.55
0.734	-9.525
0.735	-9.5
0.736	-9.55
0.737	-9.525
0.738	-9.55
0.739	-9.525
0.74	-9.5
0.741	-9.525
0.742	-9.55
0.743	-9.55
0.744	-9.525
0.745	-9.525
0.746	-9.525
0.747	-9.5
0.748	-9.5
0.749	-9.525
0.75	-9.5
0.751	-9.525
0.752	-9.475
0.753	-9.5
0.754	-9.525
0.755	-9.5
0.756	-9.5
0.757	-9.475
0.758	-9.475
0.759	-9.45
0.76	-9.45
0.761	-9.45
0.762	-9.475
0.763	-9.425
0.764	-9.425
0.765	-9.425
0.766	-9.375
0.767	-9.4
0.768	-9.4
0.769	-9.4
0.77	-9.375
0.771	-9.375
0.772	-9.35
0.773	-9.35
0.774	-9.325
0.775	-9.325
0.776	-9.325
0.777	-9.3
0.778	-9.3
0.779	-9.275
0.78	-9.3
0.781	-9.25
0.782	-9.275
0.783	-9.225
0.784	-9.275
0.785	-9.225
0.786	-9.2
0.787	-9.2
0.788	-9.175
0.789	-9.15
0.79	-9.15
0.791	-9.15
0.792	-9.15
0.793	-9.1
0.794	-9.1
0.795	-9.075
0.796	-9.05
0.797	-9.05
0.798	-9
0.799	-9
0.8	-8.975
0.801	-8.925
0.802	-8.9
0.803	-8.9
0.804	-8.875
0.805	-8.875
0.806	-8.875
0.807	-8.85
0.808	-8.825
0.809	-8.825
0.81	-8.8
0.811	-8.775
0.812	-8.775
0.813	-8.75
0.814	-8.725
0.815	-8.7
0.816	-8.675
0.817	-8.65
0.818	-8.65
0.819	-8.625
0.82	-8.6
0.821	-8.575
0.822	-8.55
0.823	-8.55
0.824	-8.525
0.825	-8.5
0.826	-8.475
0.827	-8.45
0.828	-8.4
0.829	-8.4
0.83	-8.4
0.831	-8.4
0.832	-8.325
0.833	-8.325
0.834	-8.3
0.835	-8.275
0.836	-8.25
0.837	-8.225
0.838	-8.175
0.839	-8.15
0.84	-8.125
0.841	-8.125
0.842	-8.075
0.843	-8
0.844	-8.05
0.845	-8
0.846	-8
0.847	-7.975
0.848	-7.925
0.849	-7.9
0.85	-7.875
0.851	-7.875
0.852	-7.825
0.853	-7.8
0.854	-7.8
0.855	-7.75
0.856	-7.725
0.857	-7.7
0.858	-7.65
0.859	-7.65
0.86	-7.625
0.861	-7.575
0.862	-7.55
0.863	-7.525
0.864	-7.5
0.865	-7.475
0.866	-7.45
0.867	-7.4
0.868	-7.4
0.869	-7.35
0.87	-7.3
0.871	-7.225
0.872	-7.25
0.873	-7.2
0.874	-7.2
0.875	-7.15
0.876	-7.125
0.877	-7.1
0.878	-7.05
0.879	-7
0.88	-7
0.881	-6.975
0.882	-6.925
0.883	-6.9
0.884	-6.85
0.885	-6.85
0.886	-6.825
0.887	-6.775
0.888	-6.775
0.889	-6.7
0.89	-6.7
0.891	-6.65
0.892	-6.625
0.893	-6.575
0.894	-6.55
0.895	-6.525
0.896	-6.5
0.897	-6.45
0.898	-6.425
0.899	-6.4
0.9	-6.35
0.901	-6.35
0.902	-6.325
0.903	-6.3
0.904	-6.275
0.905	-6.225
0.906	-6.2
0.907	-6.15
0.908	-6.125
0.909	-6.1
0.91	-6.075
0.911	-6.025
0.912	-6
0.913	-5.975
0.914	-5.95
0.915	-5.9
0.916	-5.875
0.917	-5.85
0.918	-5.825
0.919	-5.775
0.92	-5.725
0.921	-5.7
0.922	-5.675
0.923	-5.65
0.924	-5.625
0.925	-5.575
0.926	-5.55
0.927	-5.525
0.928	-5.5
0.929	-5.5
0.93	-5.4
0.931	-5.4
0.932	-5.375
0.933	-5.325
0.934	-5.3
0.935	-5.25
0.936	-5.225
0.937	-5.175
0.938	-5.15
0.939	-5.125
0.94	-5.1
0.941	-5.025
0.942	-5
0.943	-4.975
0.944	-4.925
0.945	-4.925
0.946	-4.875
0.947	-4.875
0.948	-4.8
0.949	-4.8
0.95	-4.725
0.951	-4.7
0.952	-4.7
0.953	-4.65
0.954	-4.625
0.955	-4.6
0.956	-4.575
0.957	-4.525
0.958	-4.55
0.959	-4.5
0.96	-4.45
0.961	-4.4
0.962	-4.375
0.963	-4.375
0.964	-4.35
0.965	-4.325
0.966	-4.3
0.967	-4.3
0.968	-4.2
0.969	-4.2
0.97	-4.15
0.971	-4.1
0.972	-4.1
0.973	-4.075
0.974	-4.05
0.975	-4
0.976	-3.975
0.977	-3.95
0.978	-3.9
0.979	-3.85
0.98	-3.85
0.981	-3.8
0.982	-3.775
0.983	-3.75
0.984	-3.7
0.985	-3.675
0.986	-3.625
0.987	-3.6
0.988	-3.575
0.989	-3.55
0.99	-3.5
0.991	-3.5
0.992	-3.475
0.993	-3.425
0.994	-3.4
0.995	-3.375
0.996	-3.35
0.997	-3.275
0.998	-3.225
0.999	-3.225
1	-3.225
1.001	-3.175
1.002	-3.15
1.003	-3.125
1.004	-3.075
1.005	-3.075
1.006	-3.025
1.007	-3
1.008	-3.025
1.009	-2.95
1.01	-2.95
1.011	-2.875
1.012	-2.875
1.013	-2.8
1.014	-2.8
1.015	-2.75
1.016	-2.7
1.017	-2.675
1.018	-2.65
1.019	-2.65
1.02	-2.6
1.021	-2.575
1.022	-2.575
1.023	-2.5
1.024	-2.475
1.025	-2.425
1.026	-2.425
1.027	-2.375
1.028	-2.325
1.029	-2.325
1.03	-2.3
1.031	-2.25
1.032	-2.2
1.033	-2.225
1.034	-2.2
1.035	-2.125
1.036	-2.15
1.037	-2.125
1.038	-2.075
1.039	-2.05
1.04	-2
1.041	-1.975
1.042	-1.95
1.043	-1.9
1.044	-1.9
1.045	-1.825
1.046	-1.825
1.047	-1.775
1.048	-1.775
1.049	-1.725
1.05	-1.725
1.051	-1.675
1.052	-1.675
1.053	-1.625
1.054	-1.6
1.055	-1.575
1.056	-1.525
1.057	-1.5
1.058	-1.475
1.059	-1.425
1.06	-1.4
1.061	-1.375
1.062	-1.375
1.063	-1.3
1.064	-1.275
1.065	-1.275
1.066	-1.225
1.067	-1.225
1.068	-1.175
1.069	-1.15
1.07	-1.125
1.071	-1.1
1.072	-1.1
1.073	-1.025
1.074	-0.975
1.075	-0.925
1.076	-0.925
1.077	-0.85
1.078	-0.825
1.079	-0.775
1.08	-0.7
1.081	-0.7
1.082	-0.625
1.083	-0.625
1.084	-0.6
1.085	-0.525
1.086	-0.5
1.087	-0.45
1.088	-0.4
1.089	-0.375
1.09	-0.325
1.091	-0.3
1.092	-0.3
1.093	-0.25
1.094	-0.25
1.095	-0.15
1.096	-0.125
1.097	-0.15
1.098	-0.1
1.099	-0.025
1.1	0.025
1.101	0.025
1.102	0.1
1.103	0.1
1.104	0.125
1.105	0.15
1.106	0.15
1.107	0.15
1.108	0.225
1.109	0.25
1.11	0.275
1.111	0.3
1.112	0.325
1.113	0.4
1.114	0.425
1.115	0.45
1.116	0.475
1.117	0.5
1.118	0.55
1.119	0.6
1.12	0.625
1.121	0.625
1.122	0.675
1.123	0.7
1.124	0.75
1.125	0.8
1.126	0.775
1.127	0.875
1.128	0.9
1.129	0.925
1.13	0.95
1.131	1.025
1.132	1.025
1.133	1.05
1.134	1.1
1.135	1.125
1.136	1.175
1.137	1.2
1.138	1.225
1.139	1.25
1.14	1.275
1.141	1.325
1.142	1.325
1.143	1.375
1.144	1.375
1.145	1.425
1.146	1.45
1.147	1.475
1.148	1.525
1.149	1.55
1.15	1.575
1.151	1.6
1.152	1.625
1.153	1.65
1.154	1.7
1.155	1.725
1.156	1.75
1.157	1.725
1.158	1.8
1.159	1.825
1.16	1.85
1.161	1.875
1.162	1.925
1.163	1.975
1.164	2
1.165	2.025
1.166	2.05
1.167	2.1
1.168	2.125
1.169	2.15
1.17	2.175
1.171	2.225
1.172	2.25
1.173	2.275
1.174	2.325
1.175	2.325
1.176	2.375
1.177	2.4
1.178	2.425
1.179	2.45
1.18	2.5
1.181	2.525
1.182	2.55
1.183	2.55
1.184	2.575
1.185	2.6
1.186	2.65
1.187	2.7
1.188	2.725
1.189	2.75
1.19	2.775
1.191	2.8
1.192	2.825
1.193	2.85
1.194	2.9
1.195	2.925
1.196	2.95
1.197	3
1.198	3
1.199	3.075
1.2	3.1
1.201	3.1
1.202	3.15
1.203	3.175
1.204	3.225
1.205	3.225
1.206	3.25
1.207	3.3
1.208	3.3
1.209	3.35
1.21	3.4
1.211	3.425
1.212	3.45
1.213	3.475
1.214	3.525
1.215	3.525
1.216	3.525
1.217	3.575
1.218	3.6
1.219	3.625
1.22	3.65
1.221	3.7
1.222	3.725
1.223	3.775
1.224	3.8
1.225	3.85
1.226	3.85
1.227	3.875
1.228	3.925
1.229	3.925
1.23	3.95
1.231	4
1.232	4.025
1.233	4.1
1.234	4.125
1.235	4.15
1.236	4.2
1.237	4.175
1.238	4.225
1.239	4.25
1.24	4.275
1.241	4.325
1.242	4.35
1.243	4.375
1.244	4.45
1.245	4.45
1.246	4.525
1.247	4.525
1.248	4.55
1.249	4.6
1.25	4.625
1.251	4.65
1.252	4.65
1.253	4.7
1.254	4.7
1.255	4.8
1.256	4.775
1.257	4.8
1.258	4.85
1.259	4.9
1.26	4.95
1.261	4.95
1.262	5
1.263	5.025
1.264	5.05
1.265	5.1
1.266	5.125
1.267	5.175
1.268	5.175
1.269	5.175
1.27	5.25
1.271	5.3
1.272	5.35
1.273	5.4
1.274	5.425
1.275	5.45
1.276	5.475
1.277	5.525
1.278	5.55
1.279	5.6
1.28	5.6
1.281	5.625
1.282	5.675
1.283	5.7
1.284	5.725
1.285	5.775
1.286	5.8
1.287	5.825
1.288	5.85
1.289	5.875
1.29	5.95
1.291	5.95
1.292	6
1.293	6.025
1.294	6.075
1.295	6.1
1.296	6.125
1.297	6.15
1.298	6.2
1.299	6.225
1.3	6.25
1.301	6.275
1.302	6.3
1.303	6.35
1.304	6.425
1.305	6.4
1.306	6.4
1.307	6.475
1.308	6.475
1.309	6.55
1.31	6.575
1.311	6.6
1.312	6.6
1.313	6.65
1.314	6.675
1.315	6.7
1.316	6.725
1.317	6.775
1.318	6.8
1.319	6.825
1.32	6.85
1.321	6.9
1.322	6.925
1.323	6.95
1.324	7
1.325	7
1.326	7.025
1.327	7.075
1.328	7.075
1.329	7.15
1.33	7.125
1.331	7.175
1.332	7.225
1.333	7.225
1.334	7.275
1.335	7.325
1.336	7.325
1.337	7.35
1.338	7.4
1.339	7.4
1.34	7.425
1.341	7.475
1.342	7.5
1.343	7.525
1.344	7.55
1.345	7.55
1.346	7.625
1.347	7.65
1.348	7.675
1.349	7.725
1.35	7.725
1.351	7.75
1.352	7.8
1.353	7.825
1.354	7.85
1.355	7.875
1.356	7.9
1.357	7.925
1.358	7.95
1.359	8
1.36	8
1.361	8.05
1.362	8.075
1.363	8.1
1.364	8.125
1.365	8.15
1.366	8.175
1.367	8.2
1.368	8.225
1.369	8.25
1.37	8.25
1.371	8.325
1.372	8.325
1.373	8.4
1.374	8.425
1.375	8.425
1.376	8.45
1.377	8.475
1.378	8.475
1.379	8.525
1.38	8.575
1.381	8.575
1.382	8.575
1.383	8.625
1.384	8.65
1.385	8.7
1.386	8.725
1.387	8.75
1.388	8.775
1.389	8.8
1.39	8.825
1.391	8.85
1.392	8.875
1.393	8.925
1.394	8.925
1.395	8.95
1.396	8.975
1.397	9.025
1.398	9.05
1.399	9.05
1.4	9.075
1.401	9.125
1.402	9.15
1.403	9.175
1.404	9.225
1.405	9.25
1.406	9.25
1.407	9.275
1.408	9.325
1.409	9.35
1.41	9.375
1.411	9.375
1.412	9.425
1.413	9.45
1.414	9.475
1.415	9.525
1.416	9.55
1.417	9.55
1.418	9.55
1.419	9.625
1.42	9.65
1.421	9.675
1.422	9.7
1.423	9.725
1.424	9.75
1.425	9.775
1.426	9.8
1.427	9.825
1.428	9.85
1.429	9.875
1.43	9.95
1.431	9.95
1.432	10
1.433	10.025
1.434	10.025
1.435	10.05
1.436	10.1
1.437	10.1
1.438	10.125
1.439	10.15
1.44	10.175
1.441	10.25
1.442	10.225
1.443	10.25
1.444	10.3
1.445	10.325
1.446	10.35
1.447	10.375
1.448	10.4
1.449	10.425
1.45	10.475
1.451	10.475
1.452	10.525
1.453	10.55
1.454	10.575
1.455	10.575
1.456	10.625
1.457	10.65
1.458	10.7
1.459	10.725
1.46	10.75
1.461	10.775
1.462	10.8
1.463	10.825
1.464	10.875
1.465	10.925
1.466	10.925
1.467	10.95
1.468	10.975
1.469	11
1.47	11.025
1.471	11.075
1.472	11.075
1.473	11.125
1.474	11.15
1.475	11.175
1.476	11.175
1.477	11.2
1.478	11.25
1.479	11.25
1.48	11.3
1.481	11.275
1.482	11.325
1.483	11.325
1.484	11.4
1.485	11.425
1.486	11.4
1.487	11.45
1.488	11.5
1.489	11.525
1.49	11.55
1.491	11.55
1.492	11.575
1.493	11.575
1.494	11.6
1.495	11.65
1.496	11.675
1.497	11.7
1.498	11.7
1.499	11.725
1.5	11.775
1.501	11.8
1.502	11.8
1.503	11.85
1.504	11.85
1.505	11.9
1.506	11.9
1.507	11.95
1.508	11.925
1.509	12
1.51	12
1.511	12.025
1.512	12.05
1.513	12.075
1.514	12.1
1.515	12.1
1.516	12.15
1.517	12.15
1.518	12.15
1.519	12.175
1.52	12.2
1.521	12.2
1.522	12.225
1.523	12.25
1.524	12.275
1.525	12.275
1.526	12.3
1.527	12.325
1.528	12.325
1.529	12.35
1.53	12.35
1.531	12.375
1.532	12.4
1.533	12.4
1.534	12.425
1.535	12.45
1.536	12.475
1.537	12.55
1.538	12.525
1.539	12.525
1.54	12.55
1.541	12.575
1.542	12.575
1.543	12.6
1.544	12.625
1.545	12.625
1.546	12.65
1.547	12.675
1.548	12.675
1.549	12.725
1.55	12.75
1.551	12.725
1.552	12.75
1.553	12.775
1.554	12.825
1.555	12.8
1.556	12.825
1.557	12.85
1.558	12.85
1.559	12.85
1.56	12.925
1.561	12.9
1.562	12.925
1.563	12.95
1.564	12.925
1.565	12.975
1.566	12.975
1.567	13
1.568	13.025
1.569	13.025
1.57	13.075
1.571	13.075
1.572	13.1
1.573	13.125
1.574	13.125
1.575	13.15
1.576	13.15
1.577	13.175
1.578	13.2
1.579	13.2
1.58	13.225
1.581	13.275
1.582	13.275
1.583	13.275
1.584	13.275
1.585	13.275
1.586	13.3
1.587	13.325
1.588	13.35
1.589	13.35
1.59	13.35
1.591	13.375
1.592	13.4
1.593	13.425
1.594	13.4
1.595	13.425
1.596	13.425
1.597	13.475
1.598	13.475
1.599	13.5
1.6	13.525
1.601	13.5
1.602	13.5
1.603	13.525
1.604	13.525
1.605	13.55
1.606	13.575
1.607	13.575
1.608	13.575
1.609	13.6
1.61	13.6
1.611	13.625
1.612	13.625
1.613	13.65
1.614	13.675
1.615	13.675
1.616	13.7
1.617	13.675
1.618	13.725
1.619	13.725
1.62	13.75
1.621	13.725
1.622	13.725
1.623	13.75
1.624	13.75
1.625	13.775
1.626	13.8
1.627	13.775
1.628	13.825
1.629	13.825
1.63	13.825
1.631	13.85
1.632	13.85
1.633	13.85
1.634	13.85
1.635	13.875
1.636	13.9
1.637	13.9
1.638	13.9
1.639	13.9
1.64	13.9
1.641	13.9
1.642	13.925
1.643	13.925
1.644	13.925
1.645	13.875
1.646	13.95
1.647	13.925
1.648	13.975
1.649	13.975
1.65	13.975
1.651	13.975
1.652	14
1.653	13.975
1.654	13.975
1.655	14
1.656	14
1.657	14
1.658	14
1.659	14.025
1.66	14.025
1.661	14.025
1.662	14.05
1.663	14.025
1.664	14.025
1.665	14.025
1.666	14.05
1.667	14.05
1.668	14.05
1.669	14.075
1.67	14.025
1.671	14.05
1.672	14.05
1.673	14
1.674	14.075
1.675	14.075
1.676	14.05
1.677	14.075
1.678	14.075
1.679	14.075
1.68	14.1
1.681	14.075
1.682	14.075
1.683	14.075
1.684	14.075
1.685	14.125
1.686	14.075
1.687	14.15
1.688	14.075
1.689	14.1
1.69	14.1
1.691	14.1
1.692	14.1
1.693	14.1
1.694	14.1
1.695	14.075
1.696	14.075
1.697	14.1
1.698	14.1
1.699	14.075
1.7	14.1
1.701	14.1
1.702	14.125
1.703	14.125
1.704	14.1
1.705	14.1
1.706	14.1
1.707	14.075
1.708	14.075
1.709	14.075
1.71	14.1
1.711	14.1
1.712	14.05
1.713	14.075
1.714	14.1
1.715	14.075
1.716	14.1
1.717	14.1
1.718	14.1
1.719	14.1
1.72	14.075
1.721	14.125
1.722	14.125
1.723	14.1
1.724	14.1
1.725	14.1
1.726	14.075
1.727	14.1
1.728	14.125
1.729	14.125
1.73	14.175
1.731	14.225
1.732	14.25
1.733	14.35
1.734	14.45
1.735	14.5
1.736	14.6
1.737	14.675
1.738	14.725
1.739	14.825
1.74	14.875
1.741	14.925
1.742	15
1.743	15.075
1.744	15.125
1.745	15.2
1.746	15.3
1.747	15.325
1.748	15.425
1.749	15.45
1.75	15.5
1.751	15.5
1.752	15.525
1.753	15.525
1.754	15.55
1.755	15.55
1.756	15.55
1.757	15.6
1.758	15.55
1.759	15.55
1.76	15.55
1.761	15.55
1.762	15.575
1.763	15.55

## Sheet: Fig1b
Actual		Predicted
time (ms)	rate (Hz)	time (ms)	rate (Hz)
1	60.5327	1	59.5232
2	59.8086	2	58.9614
3	59.8086	3	58.4751
4	59.8086	4	58.2099
5	59.8086	5	57.8679
6	59.8086	6	57.8155
7	59.8086	7	57.6185
8	59.8086	8	57.5068
9	59.8086	9	57.3436
10	59.8086	10	57.3828
11	59.8086	11	57.1821
12	59.8086	12	57.1062
13	59.8086	13	57.3105
14	59.8086	14	57.2872
15	59.8086	15	57.1435
16	59.8086	16	57.1483
17	59.8086	17	57.3301
18	59.8086	18	57.2788
19	58.9623	19	57.2787
20	58.9623	20	57.1529
21	58.9623	21	57.1691
22	58.9623	22	56.976
23	58.9623	23	57.0699
24	58.9623	24	56.9746
25	58.9623	25	57.0576
26	58.9623	26	56.9184
27	58.9623	27	57.0109
28	58.9623	28	56.909
29	58.9623	29	56.8245
30	58.9623	30	56.7692
31	58.9623	31	56.7925
32	58.9623	32	56.8089
33	58.9623	33	56.6865
34	58.9623	34	56.9469
35	58.9623	35	56.8061
36	57.6037	36	56.8115
37	57.6037	37	56.9339
38	57.6037	38	56.7086
39	57.6037	39	56.8169
40	57.6037	40	56.5115
41	57.6037	41	56.5332
42	57.6037	42	56.4841
43	57.6037	43	56.5219
44	57.6037	44	56.6238
45	57.6037	45	56.778
46	57.6037	46	56.8989
47	57.6037	47	56.8217
48	57.6037	48	56.857
49	57.6037	49	56.8869
50	57.6037	50	56.8473
51	57.6037	51	56.9311
52	57.6037	52	56.9585
53	57.8704	53	56.9855
54	57.8704	54	56.8914
55	57.8704	55	56.7769
56	57.8704	56	56.8958
57	57.8704	57	56.8124
58	57.8704	58	56.8973
59	57.8704	59	56.9252
60	57.8704	60	56.9772
61	57.8704	61	57.0343
62	57.8704	62	56.9434
63	57.8704	63	56.8922
64	57.8704	64	56.9454
65	57.8704	65	56.9162
66	57.8704	66	56.8802
67	57.8704	67	56.8997
68	57.8704	68	56.8377
69	57.8704	69	56.6617
70	57.8704	70	56.6962
71	54.9451	71	56.7643
72	54.9451	72	56.9371
73	54.9451	73	56.8007
74	54.9451	74	56.7427
75	54.9451	75	56.7444
76	54.9451	76	56.7152
77	54.9451	77	56.9777
78	54.9451	78	56.8932
79	54.9451	79	56.8021
80	54.9451	80	56.7966
81	54.9451	81	56.799
82	54.9451	82	56.7973
83	54.9451	83	56.766
84	54.9451	84	56.8229
85	54.9451	85	56.7106
86	54.9451	86	56.8623
87	54.9451	87	56.8963
88	54.9451	88	56.7843
89	62.5	89	56.7583
90	62.5	90	56.8205
91	62.5	91	56.7367
92	62.5	92	56.9084
93	62.5	93	57.0644
94	62.5	94	57.0944
95	62.5	95	57.1182
96	62.5	96	57.0841
97	62.5	97	56.9882
98	62.5	98	57.0723
99	62.5	99	56.9464
100	62.5	100	57.0763
101	62.5	101	57.0448
102	62.5	102	57.004
103	62.5	103	57.005
104	62.5	104	56.8032
105	54.7046	105	56.7793
106	54.7046	106	56.8407
107	54.7046	107	56.5784
108	54.7046	108	56.6899
109	54.7046	109	56.6292
110	54.7046	110	56.7481
111	54.7046	111	56.5543
112	54.7046	112	56.7387
113	54.7046	113	56.7752
114	54.7046	114	56.8626
115	54.7046	115	56.8938
116	54.7046	116	56.6312
117	54.7046	117	56.571
118	54.7046	118	56.5458
119	54.7046	119	56.8679
120	54.7046	120	56.868
121	54.7046	121	56.9601
122	54.7046	122	56.9137
123	58.1395	123	56.9209
124	58.1395	124	56.9033
125	58.1395	125	56.9084
126	58.1395	126	57.1384
127	58.1395	127	57.2002
128	58.1395	128	57.2171
129	58.1395	129	57.1598
130	58.1395	130	57.2753
131	58.1395	131	57.2044
132	58.1395	132	57.1791
133	58.1395	133	57.1943
134	58.1395	134	57.2399
135	58.1395	135	57.1225
136	58.1395	136	57.144
137	58.1395	137	57.0328
138	58.1395	138	56.9441
139	58.1395	139	56.7032
140	55.1876	140	56.6967
141	55.1876	141	56.5905
142	55.1876	142	56.5745
143	55.1876	143	56.8426
144	55.1876	144	56.9464
145	55.1876	145	56.8752
146	55.1876	146	56.9132
147	55.1876	147	56.9272
148	55.1876	148	56.9015
149	55.1876	149	56.8658
150	55.1876	150	56.7499
151	55.1876	151	57.0641
152	55.1876	152	57.0583
153	55.1876	153	57.1469
154	55.1876	154	57.2105
155	55.1876	155	57.3546
156	55.1876	156	57.1448
157	55.1876	157	57.1591
158	61.5764	158	57.0263
159	61.5764	159	57.1647
160	61.5764	160	56.9308
161	61.5764	161	57.1031
162	61.5764	162	56.9575
163	61.5764	163	56.9558
164	61.5764	164	56.959
165	61.5764	165	56.9553
166	61.5764	166	56.9359
167	61.5764	167	56.9387
168	61.5764	168	56.9685
169	61.5764	169	57.1128
170	61.5764	170	57.025
171	61.5764	171	56.9988
172	61.5764	172	56.9068
173	61.5764	173	56.853
174	61.5764	174	56.8232
175	57.7367	175	56.9375
176	57.7367	176	56.9667
177	57.7367	177	56.9136
178	57.7367	178	56.971
179	57.7367	179	56.8911
180	57.7367	180	56.9823
181	57.7367	181	56.8843
182	57.7367	182	56.8769
183	57.7367	183	56.8718
184	57.7367	184	56.8439
185	57.7367	185	56.8759
186	57.7367	186	56.7824
187	57.7367	187	56.8494
188	57.7367	188	56.7034
189	57.7367	189	56.6667
190	57.7367	190	56.6414
191	57.7367	191	56.6746
192	54.4662	192	56.7031
193	54.4662	193	56.7663
194	54.4662	194	56.8835
195	54.4662	195	56.6801
196	54.4662	196	56.7962
197	54.4662	197	56.8288
198	54.4662	198	56.6834
199	54.4662	199	56.897
200	54.4662	200	56.8481
201	54.4662	201	56.9089
202	54.4662	202	56.8052
203	54.4662	203	56.9225
204	54.4662	204	56.9874
205	54.4662	205	57.1022
206	54.4662	206	57.0748
207	54.4662	207	57.1597
208	54.4662	208	57.236
209	54.4662	209	57.2784
210	54.3478	210	57.1898
211	54.3478	211	57.0368
212	54.3478	212	57.0214
213	54.3478	213	57.0986
214	54.3478	214	57.0065
215	54.3478	215	56.9712
216	54.3478	216	56.8484
217	54.3478	217	56.7067
218	54.3478	218	56.7778
219	54.3478	219	56.8697
220	54.3478	220	56.8734
221	54.3478	221	56.7605
222	54.3478	222	56.7041
223	54.3478	223	56.7935
224	54.3478	224	56.7114
225	54.3478	225	56.8622
226	54.3478	226	56.8645
227	54.3478	227	56.863
228	54.3478	228	56.8615
229	56.8182	229	56.8333
230	56.8182	230	56.864
231	56.8182	231	56.9754
232	56.8182	232	57.0642
233	56.8182	233	56.8252
234	56.8182	234	56.9185
235	56.8182	235	56.9234
236	56.8182	236	56.9583
237	56.8182	237	56.8644
238	56.8182	238	56.8639
239	56.8182	239	57.0654
240	56.8182	240	56.8674
241	56.8182	241	57.0138
242	56.8182	242	57.1044
243	56.8182	243	57.0152
244	56.8182	244	57.0413
245	56.8182	245	57.1812
246	53.1915	246	56.896
247	53.1915	247	56.9447
248	53.1915	248	57.1112
249	53.1915	249	56.9567
250	53.1915	250	57.0074
251	53.1915	251	56.7143
252	53.1915	252	56.8374
253	53.1915	253	56.8785
254	53.1915	254	56.8511
255	53.1915	255	56.8531
256	53.1915	256	56.876
257	53.1915	257	56.7073
258	53.1915	258	56.77
259	53.1915	259	56.8684
260	53.1915	260	56.9616
261	53.1915	261	56.9282
262	53.1915	262	56.931
263	53.1915	263	56.8887
264	53.1915	264	56.8539
265	57.2082	265	56.8823
266	57.2082	266	56.8788
267	57.2082	267	56.9383
268	57.2082	268	56.9035
269	57.2082	269	56.8395
270	57.2082	270	56.8447
271	57.2082	271	56.8724
272	57.2082	272	56.848
273	57.2082	273	56.8197
274	57.2082	274	56.8545
275	57.2082	275	56.9949
276	57.2082	276	56.8903
277	57.2082	277	56.864
278	57.2082	278	56.836
279	57.2082	279	56.9492
280	57.2082	280	56.8895
281	57.2082	281	56.97
282	57.2082	282	56.8806
283	56.3063	283	56.842
284	56.3063	284	56.873
285	56.3063	285	56.8472
286	56.3063	286	56.8546
287	56.3063	287	56.7166
288	56.3063	288	56.8876
289	56.3063	289	56.7715
290	56.3063	290	56.7723
291	56.3063	291	56.7807
292	56.3063	292	56.8352
293	56.3063	293	56.8994
294	56.3063	294	56.9113
295	56.3063	295	57.1123
296	56.3063	296	56.9697
297	56.3063	297	56.9557
298	56.3063	298	56.9125
299	56.3063	299	56.8354
300	56.3063	300	56.9708
301	56.3063	301	56.8555
302	56.3063	302	57.0032
303	56.3063	303	56.9758
304	56.3063	304	56.5866
305	56.3063	305	56.895
306	56.3063	306	56.7014
307	56.3063	307	56.6469
308	56.3063	308	56.5323
309	56.3063	309	56.7054
310	56.3063	310	56.8561
311	56.3063	311	56.8882
312	56.3063	312	56.9193
313	56.3063	313	56.9207
314	56.3063	314	56.8867
315	56.3063	315	56.785
316	56.3063	316	56.8427
317	56.3063	317	56.7795
318	52.7426	318	56.6865
319	52.7426	319	56.6584
320	52.7426	320	56.5813
321	52.7426	321	56.6245
322	52.7426	322	56.4868
323	52.7426	323	56.6716
324	52.7426	324	56.7291
325	52.7426	325	56.8783
326	52.7426	326	56.9714
327	52.7426	327	56.9753
328	52.7426	328	57.0359
329	52.7426	329	56.8552
330	52.7426	330	56.997
331	52.7426	331	57.0751
332	52.7426	332	57.0053
333	52.7426	333	56.9448
334	52.7426	334	56.7628
335	52.7426	335	56.9378
336	52.7426	336	56.9654
337	56.4334	337	56.9061
338	56.4334	338	56.9603
339	56.4334	339	56.8968
340	56.4334	340	56.7822
341	56.4334	341	56.812
342	56.4334	342	56.8745
343	56.4334	343	56.7011
344	56.4334	344	56.818
345	56.4334	345	56.6093
346	56.4334	346	56.6696
347	56.4334	347	56.8004
348	56.4334	348	56.7476
349	56.4334	349	56.8622
350	56.4334	350	56.9227
351	56.4334	351	56.8848
352	56.4334	352	56.798
353	56.4334	353	56.7992
354	56.4334	354	56.738
355	59.6659	355	56.7945
356	59.6659	356	56.7683
357	59.6659	357	56.7596
358	59.6659	358	56.7325
359	59.6659	359	56.7966
360	59.6659	360	56.7397
361	59.6659	361	56.692
362	59.6659	362	56.9023
363	59.6659	363	56.9295
364	59.6659	364	56.9507
365	59.6659	365	56.8846
366	59.6659	366	56.8424
367	59.6659	367	56.8464
368	59.6659	368	56.7942
369	59.6659	369	56.8511
370	59.6659	370	56.7702
371	59.6659	371	56.7391
372	53.3049	372	56.6202
373	53.3049	373	56.4784
374	53.3049	374	56.6265
375	53.3049	375	56.6402
376	53.3049	376	56.9967
377	53.3049	377	56.9233
378	53.3049	378	57.0378
379	53.3049	379	57.0387
380	53.3049	380	57.0341
381	53.3049	381	56.8496
382	53.3049	382	56.8644
383	53.3049	383	56.8166
384	53.3049	384	56.9023
385	53.3049	385	57.0163
386	53.3049	386	57.0518
387	53.3049	387	57.0365
388	53.3049	388	56.8413
389	53.3049	389	56.866
390	57.3394	390	56.8044
391	57.3394	391	56.7476
392	57.3394	392	56.943
393	57.3394	393	56.7555
394	57.3394	394	56.9573
395	57.3394	395	56.9646
396	57.3394	396	57.1183
397	57.3394	397	57.1812
398	57.3394	398	57.055
399	57.3394	399	56.8717
400	57.3394	400	56.8937
401	57.3394	401	56.8874
402	57.3394	402	56.9672
403	57.3394	403	56.9457
404	57.3394	404	56.8644
405	57.3394	405	56.9806
406	57.3394	406	56.9217
407	57.3394	407	56.8099
408	57.7367	408	57.1261
409	57.7367	409	56.9713
410	57.7367	410	56.9994
411	57.7367	411	56.8871
412	57.7367	412	56.8859
413	57.7367	413	56.8869
414	57.7367	414	56.9446
415	57.7367	415	56.9824
416	57.7367	416	56.8399
417	57.7367	417	57.0384
418	57.7367	418	56.8995
419	57.7367	419	56.9535
420	57.7367	420	57.0746
421	57.7367	421	56.9792
422	57.7367	422	57.008
423	57.7367	423	57.0918
424	57.7367	424	57.0656
425	54.7046	425	57.0358
426	54.7046	426	57.0562
427	54.7046	427	56.9359
428	54.7046	428	56.8217
429	54.7046	429	57.022
430	54.7046	430	56.8814
431	54.7046	431	57.0838
432	54.7046	432	56.9421
433	54.7046	433	56.9124
434	54.7046	434	56.9444
435	54.7046	435	56.9456
436	54.7046	436	56.8846
437	54.7046	437	56.9424
438	54.7046	438	56.8552
439	54.7046	439	56.9391
440	54.7046	440	56.9061
441	54.7046	441	56.7641
442	54.7046	442	56.8553
443	56.8182	443	56.774
444	56.8182	444	56.9166
445	56.8182	445	56.813
446	56.8182	446	56.8142
447	56.8182	447	56.8691
448	56.8182	448	56.9648
449	56.8182	449	56.8515
450	56.8182	450	57.0567
451	56.8182	451	57.0802
452	56.8182	452	57.0121
453	56.8182	453	57.0355
454	56.8182	454	56.9989
455	56.8182	455	57
456	56.8182	456	57.0565
457	56.8182	457	57.0213
458	56.8182	458	56.9347
459	56.8182	459	56.9566
460	56.8182	460	56.9261
461	54.8246	461	56.8515
462	54.8246	462	56.8899
463	54.8246	463	56.8909
464	54.8246	464	57.0124
465	54.8246	465	57.0701
466	54.8246	466	56.9591
467	54.8246	467	56.895
468	54.8246	468	57.0404
469	54.8246	469	56.9246
470	54.8246	470	57.0092
471	54.8246	471	57.1238
472	54.8246	472	56.896
473	54.8246	473	56.8881
474	54.8246	474	56.983
475	54.8246	475	57.0131
476	54.8246	476	57.0305
477	54.8246	477	56.9112
478	54.8246	478	57.0907
479	59.5238	479	56.946
480	59.5238	480	56.9744
481	59.5238	481	57.1495
482	59.5238	482	57.0258
483	59.5238	483	56.9422
484	59.5238	484	56.8854
485	59.5238	485	56.9788
486	59.5238	486	56.957
487	59.5238	487	57.0131
488	59.5238	488	57.0669
489	59.5238	489	56.8906
490	59.5238	490	56.9758
491	59.5238	491	57.1243
492	59.5238	492	57.104
493	59.5238	493	57.1805
494	59.5238	494	57.1149
495	59.5238	495	56.9948
496	56.4334	496	56.9833
497	56.4334	497	56.9869
498	56.4334	498	56.9057
499	56.4334	499	56.9916
500	56.4334	500	56.7944
501	56.4334	501	56.7932
502	56.4334	502	56.8699
503	56.4334	503	56.8823
504	56.4334	504	57.0628
505	56.4334	505	56.9149
506	56.4334	506	57.082
507	56.4334	507	57.0829
508	56.4334	508	57.1093
509	56.4334	509	57.2784
510	56.4334	510	57.1251
511	56.4334	511	57.2882
512	56.4334	512	57.0522
513	56.4334	513	57.008
514	58.2751	514	56.8898
515	58.2751	515	56.7648
516	58.2751	516	56.7934
517	58.2751	517	56.8268
518	58.2751	518	56.7795
519	58.2751	519	56.7407
520	58.2751	520	56.9781
521	58.2751	521	57.0141
522	58.2751	522	56.8424
523	58.2751	523	56.874
524	58.2751	524	56.9824
525	58.2751	525	57.0084
526	58.2751	526	56.9239
527	58.2751	527	57.0731
528	58.2751	528	57.1122
529	58.2751	529	56.9474
530	58.2751	530	57.1222
531	60.9756	531	56.8869
532	60.9756	532	57.1082
533	60.9756	533	56.9547
534	60.9756	534	56.9494
535	60.9756	535	57.0993
536	60.9756	536	57.0089
537	60.9756	537	56.9286
538	60.9756	538	56.9293
539	60.9756	539	56.7529
540	60.9756	540	56.8063
541	60.9756	541	56.6646
542	60.9756	542	56.759
543	60.9756	543	56.7326
544	60.9756	544	56.7625
545	60.9756	545	56.8283
546	60.9756	546	56.7287
547	58.9623	547	56.8415
548	58.9623	548	56.7877
549	58.9623	549	56.8976
550	58.9623	550	56.8087
551	58.9623	551	56.9431
552	58.9623	552	56.8574
553	58.9623	553	56.8558
554	58.9623	554	56.7078
555	58.9623	555	56.8573
556	58.9623	556	56.8392
557	58.9623	557	56.8654
558	58.9623	558	56.8637
559	58.9623	559	56.8932
560	58.9623	560	57.0079
561	58.9623	561	56.9221
562	58.9623	562	57.0079
563	58.9623	563	56.9231
564	58.9623	564	56.9787
565	58.9623	565	57.0292
566	58.9623	566	56.9468
567	58.9623	567	56.9167
568	58.9623	568	56.9413
569	58.9623	569	56.8865
570	58.9623	570	57.0037
571	58.9623	571	57.0366
572	58.9623	572	57.0301
573	58.9623	573	56.9697
574	58.9623	574	56.9249
575	58.9623	575	57.0457
576	58.9623	576	57.0804
577	58.9623	577	56.946
578	58.9623	578	57.1127
579	58.9623	579	56.9297
580	58.9623	580	57.1342
581	60.0962	581	56.9254
582	60.0962	582	57.0994
583	60.0962	583	57.1584
584	60.0962	584	56.9973
585	60.0962	585	57.1255
586	60.0962	586	57.0354
587	60.0962	587	57.1081
588	60.0962	588	56.8419
589	60.0962	589	56.9496
590	60.0962	590	56.7831
591	60.0962	591	56.7743
592	60.0962	592	56.7156
593	60.0962	593	56.5242
594	60.0962	594	56.5379
595	60.0962	595	56.6099
596	60.0962	596	56.6545
597	60.0962	597	56.66
598	63.1313	598	56.6713
599	63.1313	599	56.856
600	63.1313	600	56.6551
601	63.1313	601	56.8634
602	63.1313	602	56.8909
603	63.1313	603	56.9939
604	63.1313	604	57.0633
605	63.1313	605	57.0335
606	63.1313	606	56.8873
607	63.1313	607	56.9754
608	63.1313	608	57.0163
609	63.1313	609	57.0483
610	63.1313	610	56.8171
611	63.1313	611	56.9492
612	63.1313	612	56.8624
613	63.1313	613	56.883
614	59.952	614	56.7832
615	59.952	615	56.9317
616	59.952	616	57.1369
617	59.952	617	57.1012
618	59.952	618	57.0413
619	59.952	619	57.0387
620	59.952	620	56.8761
621	59.952	621	56.8695
622	59.952	622	56.9509
623	59.952	623	56.9275
624	59.952	624	57.0169
625	59.952	625	56.9643
626	59.952	626	56.7735
627	59.952	627	56.7825
628	59.952	628	56.8388
629	59.952	629	56.9212
630	57.8704	630	57.0087
631	57.8704	631	56.9811
632	57.8704	632	57.0411
633	57.8704	633	57.0742
634	57.8704	634	56.7314
635	57.8704	635	56.982
636	57.8704	636	56.9129
637	57.8704	637	57.0267
638	57.8704	638	56.9393
639	57.8704	639	56.9709
640	57.8704	640	57.0369
641	57.8704	641	56.9614
642	57.8704	642	56.967
643	57.8704	643	57.0854
644	57.8704	644	57.0531
645	57.8704	645	57.1645
646	57.8704	646	57.0502
647	57.8704	647	57.2791
648	54.5851	648	57.2341
649	54.5851	649	57.0763
650	54.5851	650	57.2455
651	54.5851	651	57.0702
652	54.5851	652	56.9746
653	54.5851	653	56.9412
654	54.5851	654	56.7379
655	54.5851	655	56.7585
656	54.5851	656	56.7032
657	54.5851	657	56.6861
658	54.5851	658	56.7314
659	54.5851	659	56.8584
660	54.5851	660	56.947
661	54.5851	661	56.8367
662	54.5851	662	56.7713
663	54.5851	663	56.7416
664	54.5851	664	56.791
665	54.5851	665	56.8794
666	58.0046	666	56.8759
667	58.0046	667	56.8441
668	58.0046	668	56.8211
669	58.0046	669	56.6586
670	58.0046	670	56.817
671	58.0046	671	56.7612
672	58.0046	672	56.7327
673	58.0046	673	56.8011
674	58.0046	674	56.8113
675	58.0046	675	57.02
676	58.0046	676	57.1121
677	58.0046	677	57.399
678	58.0046	678	57.3685
679	58.0046	679	57.296
680	58.0046	680	57.2896
681	58.0046	681	57.246
682	58.0046	682	57.1741
683	58.9623	683	57.1893
684	58.9623	684	56.9755
685	58.9623	685	57.054
686	58.9623	686	56.8799
687	58.9623	687	56.9499
688	58.9623	688	56.8999
689	58.9623	689	56.889
690	58.9623	690	57.0096
691	58.9623	691	56.8742
692	58.9623	692	57.0045
693	58.9623	693	57.0952
694	58.9623	694	57.0308
695	58.9623	695	57.1159
696	58.9623	696	57.149
697	58.9623	697	57.1424
698	58.9623	698	57.3099
699	58.9623	699	57.3305
700	58.8235	700	57.262
701	58.8235	701	57.1641
702	58.8235	702	57.1002
703	58.8235	703	56.9888
704	58.8235	704	56.8967
705	58.8235	705	56.9811
706	58.8235	706	56.9915
707	58.8235	707	56.9084
708	58.8235	708	57.063
709	58.8235	709	56.9388
710	58.8235	710	57.272
711	58.8235	711	57.2248
712	58.8235	712	57.3179
713	58.8235	713	57.4453
714	58.8235	714	57.2944
715	58.8235	715	57.3469
716	58.8235	716	57.4518
717	54.9451	717	57.4375
718	54.9451	718	57.4037
719	54.9451	719	57.5373
720	54.9451	720	57.6185
721	54.9451	721	57.5157
722	54.9451	722	57.5431
723	54.9451	723	57.3508
724	54.9451	724	57.3893
725	54.9451	725	57.4867
726	54.9451	726	57.413
727	54.9451	727	57.4532
728	54.9451	728	57.4788
729	54.9451	729	57.6209
730	54.9451	730	57.8972
731	54.9451	731	57.9577
732	54.9451	732	58.2212
733	54.9451	733	58.2393
734	54.9451	734	58.1142
735	60.3865	735	58.0976
736	60.3865	736	57.8524
737	60.3865	737	57.9312
738	60.3865	738	57.7873
739	60.3865	739	57.8246
740	60.3865	740	57.9507
741	60.3865	741	57.9675
742	60.3865	742	58.1575
743	60.3865	743	58.2961
744	60.3865	744	58.5489
745	60.3865	745	58.5634
746	60.3865	746	58.7882
747	60.3865	747	58.7086
748	60.3865	748	58.972
749	60.3865	749	59.0046
750	60.3865	750	59.1654
751	60.3865	751	59.3715
752	62.3441	752	59.409
753	62.3441	753	59.6221
754	62.3441	754	59.8386
755	62.3441	755	60.1081
756	62.3441	756	60.2325
757	62.3441	757	60.4094
758	62.3441	758	60.4962
759	62.3441	759	60.665
760	62.3441	760	60.8757
761	62.3441	761	60.8758
762	62.3441	762	60.9844
763	62.3441	763	61.0979
764	62.3441	764	61.3313
765	62.3441	765	61.3706
766	62.3441	766	61.6018
767	62.3441	767	61.6383
768	63.6132	768	61.9022
769	63.6132	769	61.8553
770	63.6132	770	62.179
771	63.6132	771	62.2914
772	63.6132	772	62.2186
773	63.6132	773	62.3534
774	63.6132	774	62.5839
775	63.6132	775	62.705
776	63.6132	776	62.7641
777	63.6132	777	62.8863
778	63.6132	778	63.1195
779	63.6132	779	63.0651
780	63.6132	780	63.2239
781	63.6132	781	63.3187
782	63.6132	782	63.4106
783	63.6132	783	63.6046
784	68.6813	784	63.7871
785	68.6813	785	63.9947
786	68.6813	786	64.2879
787	68.6813	787	64.5015
788	68.6813	788	64.6282
789	68.6813	789	64.8331
790	68.6813	790	64.8644
791	68.6813	791	64.8942
792	68.6813	792	64.9751
793	68.6813	793	65.0828
794	68.6813	794	65.1682
795	68.6813	795	65.3439
796	68.6813	796	65.6101
797	68.6813	797	65.6702
798	71.6332	798	65.8128
799	71.6332	799	66.0494
800	71.6332	800	66.1915
801	71.6332	801	66.239
802	71.6332	802	66.3487
803	71.6332	803	66.3093
804	71.6332	804	66.4753
805	71.6332	805	66.5506
806	71.6332	806	66.6702
807	71.6332	807	66.7612
808	71.6332	808	66.763
809	71.6332	809	66.9519
810	71.6332	810	67.0511
811	71.6332	811	67.2658
812	70.028	812	67.3528
813	70.028	813	67.5506
814	70.028	814	67.5831
815	70.028	815	67.7739
816	70.028	816	67.9342
817	70.028	817	68.1958
818	70.028	818	68.3557
819	70.028	819	68.5376
820	70.028	820	68.6253
821	70.028	821	68.7756
822	70.028	822	68.8882
823	70.028	823	69.1995
824	70.028	824	69.4604
825	70.028	825	69.6966
826	71.6332	826	69.8209
827	71.6332	827	70.0852
828	71.6332	828	70.4051
829	71.6332	829	70.236
830	71.6332	830	70.4917
831	71.6332	831	70.4862
832	71.6332	832	70.5623
833	71.6332	833	70.8756
834	71.6332	834	71.1142
835	71.6332	835	71.2693
836	71.6332	836	71.401
837	71.6332	837	71.7297
838	71.6332	838	71.7569
839	71.6332	839	71.7881
840	74.184	840	72.0738
841	74.184	841	72.2036
842	74.184	842	72.2976
843	74.184	843	72.573
844	74.184	844	72.7209
845	74.184	845	72.8647
846	74.184	846	73.001
847	74.184	847	73.0876
848	74.184	848	73.1371
849	74.184	849	73.1524
850	74.184	850	73.0869
851	74.184	851	73.2151
852	74.184	852	73.4865
853	74.184	853	73.5898
854	74.184	854	73.9318
855	74.184	855	74.1499
856	74.184	856	74.4832
857	74.184	857	74.4733
858	74.184	858	74.7706
859	74.184	859	74.9519
860	74.184	860	75.2869
861	74.184	861	75.4735
862	74.184	862	75.5397
863	74.184	863	75.8144
864	74.184	864	76.007
865	74.184	865	76.0628
866	74.184	866	76.1992
867	77.6398	867	76.2086
868	77.6398	868	76.2576
869	77.6398	869	76.3292
870	77.6398	870	76.2983
871	77.6398	871	76.4444
872	77.6398	872	76.5803
873	77.6398	873	76.7646
874	77.6398	874	77.0842
875	77.6398	875	77.1202
876	77.6398	876	77.2643
877	77.6398	877	77.3797
878	77.6398	878	77.3887
879	77.6398	879	77.4348
880	80.9061	880	77.5074
881	80.9061	881	77.5533
882	80.9061	882	77.7794
883	80.9061	883	77.8307
884	80.9061	884	77.9512
885	80.9061	885	78.0635
886	80.9061	886	78.0349
887	80.9061	887	78.1259
888	80.9061	888	78.1252
889	80.9061	889	78.2448
890	80.9061	890	78.3237
891	80.9061	891	78.495
892	80.9061	892	78.6004
893	81.6993	893	78.6853
894	81.6993	894	78.8366
895	81.6993	895	78.9308
896	81.6993	896	79.1648
897	81.6993	897	79.3091
898	81.6993	898	79.3945
899	81.6993	899	79.3965
900	81.6993	900	79.4506
901	81.6993	901	79.5712
902	81.6993	902	79.7523
903	81.6993	903	79.9275
904	81.6993	904	80.2189
905	78.8644	905	80.3886
906	78.8644	906	80.4477
907	78.8644	907	80.6364
908	78.8644	908	80.9498
909	78.8644	909	81.0726
910	78.8644	910	81.2092
911	78.8644	911	81.2884
912	78.8644	912	81.4027
913	78.8644	913	81.5206
914	78.8644	914	81.6138
915	78.8644	915	82.0984
916	78.8644	916	82.2362
917	78.8644	917	82.401
918	87.7193	918	82.6285
919	87.7193	919	82.6784
920	87.7193	920	82.8314
921	87.7193	921	82.8356
922	87.7193	922	83.0185
923	87.7193	923	82.9942
924	87.7193	924	82.9743
925	87.7193	925	82.9626
926	87.7193	926	83.2549
927	87.7193	927	83.2916
928	87.7193	928	83.3252
929	82.5083	929	83.4089
930	82.5083	930	83.3492
931	82.5083	931	83.5455
932	82.5083	932	83.5123
933	82.5083	933	83.8004
934	82.5083	934	83.8302
935	82.5083	935	84.109
936	82.5083	936	84.2266
937	82.5083	937	84.1084
938	82.5083	938	84.1534
939	82.5083	939	84.1398
940	82.5083	940	84.0878
941	89.6057	941	84.1293
942	89.6057	942	84.3188
943	89.6057	943	84.2547
944	89.6057	944	84.3
945	89.6057	945	84.4747
946	89.6057	946	84.6232
947	89.6057	947	84.5618
948	89.6057	948	84.4421
949	89.6057	949	84.3807
950	89.6057	950	84.357
951	89.6057	951	84.4579
952	84.1751	952	84.4413
953	84.1751	953	84.8542
954	84.1751	954	84.9578
955	84.1751	955	85.1696
956	84.1751	956	85.4135
957	84.1751	957	85.4816
958	84.1751	958	85.6892
959	84.1751	959	85.893
960	84.1751	960	86.1137
961	84.1751	961	86.0659
962	84.1751	962	86.0797
963	84.1751	963	86.2709
964	91.9118	964	86.5323
965	91.9118	965	86.5033
966	91.9118	966	86.7017
967	91.9118	967	86.7828
968	91.9118	968	86.9009
969	91.9118	969	87.0768
970	91.9118	970	87.1647
971	91.9118	971	87.3653
972	91.9118	972	87.4734
973	91.9118	973	87.6115
974	91.9118	974	87.7538
975	87.7193	975	87.8573
976	87.7193	976	87.8217
977	87.7193	977	87.8732
978	87.7193	978	88.1037
979	87.7193	979	88.0704
980	87.7193	980	88.2241
981	87.7193	981	88.3113
982	87.7193	982	88.4725
983	87.7193	983	88.643
984	87.7193	984	88.6419
985	87.7193	985	88.6934
986	93.2836	986	88.8796
987	93.2836	987	89.0182
988	93.2836	988	89.1305
989	93.2836	989	89.3222
990	93.2836	990	89.1966
991	93.2836	991	89.1842
992	93.2836	992	89.203
993	93.2836	993	88.9928
994	93.2836	994	89.1269
995	93.2836	995	89.1039
996	93.2836	996	89.4331
997	94.3396	997	89.5027
998	94.3396	998	89.6996
999	94.3396	999	89.7742
1000	94.3396	1000	90.0172
1001	94.3396	1001	90.1285
1002	94.3396	1002	90.2744
1003	94.3396	1003	90.3834
1004	94.3396	1004	90.4013
1005	94.3396	1005	90.5357
1006	94.3396	1006	90.5958
1007	94.3396	1007	90.4198
1008	88.0282	1008	90.833
1009	88.0282	1009	90.9794
1010	88.0282	1010	91.1468
1011	88.0282	1011	91.1147
1012	88.0282	1012	91.2515
1013	88.0282	1013	91.4187
1014	88.0282	1014	91.5677
1015	88.0282	1015	91.7723
1016	88.0282	1016	91.9069
1017	88.0282	1017	92.0032
1018	88.0282	1018	91.8827
1019	91.5751	1019	91.7792
1020	91.5751	1020	92.0571
1021	91.5751	1021	91.971
1022	91.5751	1022	91.9626
1023	91.5751	1023	92.1062
1024	91.5751	1024	92.201
1025	91.5751	1025	92.4454
1026	91.5751	1026	92.4786
1027	91.5751	1027	92.6009
1028	91.5751	1028	92.7154
1029	91.5751	1029	92.6557
1030	96.8992	1030	93.1218
1031	96.8992	1031	93.1456
1032	96.8992	1032	93.364
1033	96.8992	1033	93.349
1034	96.8992	1034	93.3874
1035	96.8992	1035	93.3826
1036	96.8992	1036	93.5163
1037	96.8992	1037	93.5461
1038	96.8992	1038	93.5903
1039	96.8992	1039	93.6351
1040	94.3396	1040	93.4724
1041	94.3396	1041	93.6173
1042	94.3396	1042	93.7094
1043	94.3396	1043	93.8319
1044	94.3396	1044	94.0628
1045	94.3396	1045	94.0837
1046	94.3396	1046	94.2651
1047	94.3396	1047	94.2142
1048	94.3396	1048	94.416
1049	94.3396	1049	94.446
1050	94.3396	1050	94.4466
1051	107.296	1051	94.6455
1052	107.296	1052	94.6493
1053	107.296	1053	94.8044
1054	107.296	1054	94.9843
1055	107.296	1055	95.1731
1056	107.296	1056	95.5243
1057	107.296	1057	95.6407
1058	107.296	1058	96.1567
1059	107.296	1059	96.4911
1060	90.9091	1060	97.038
1061	90.9091	1061	97.3472
1062	90.9091	1062	98.1045
1063	90.9091	1063	98.7902
1064	90.9091	1064	99.4511
1065	90.9091	1065	100.123
1066	90.9091	1066	100.401
1067	90.9091	1067	100.827
1068	90.9091	1068	100.903
1069	90.9091	1069	100.993
1070	90.9091	1070	101.106
1071	92.2509	1071	100.854
1072	92.2509	1072	100.61
1073	92.2509	1073	100.452
1074	92.2509	1074	100.232
1075	92.2509	1075	100.104
1076	92.2509	1076	99.838
1077	92.2509	1077	99.8342
1078	92.2509	1078	99.9115
1079	92.2509	1079	99.9157
1080	92.2509	1080	100.474
1081	92.2509	1081	100.642
1082	97.6562	1082	100.533
1083	97.6562	1083	100.709
1084	97.6562	1084	100.906
1085	97.6562	1085	100.915
1086	97.6562	1086	100.899
1087	97.6562	1087	101.049
1088	97.6562	1088	100.95
1089	97.6562	1089	100.96
1090	97.6562	1090	100.947
1091	97.6562	1091	100.856
1092	103.306	1092	100.888
1093	103.306	1093	101.178
1094	103.306	1094	101.146
1095	103.306	1095	101.179
1096	103.306	1096	101.253
1097	103.306	1097	101.292
1098	103.306	1098	101.434
1099	103.306	1099	101.435
1100	103.306	1100	101.523
1101	103.306	1101	101.669
1102	105.042	1102	101.882
1103	105.042	1103	102.127
1104	105.042	1104	102.426
1105	105.042	1105	102.702
1106	105.042	1106	102.647
1107	105.042	1107	102.721
1108	105.042	1108	102.83
1109	105.042	1109	102.929
1110	105.042	1110	103.115
1111	105.042	1111	103.08
1112	99.2064	1112	103.505
1113	99.2064	1113	103.612
1114	99.2064	1114	103.661
1115	99.2064	1115	103.838
1116	99.2064	1116	103.878
1117	99.2064	1117	103.927
1118	99.2064	1118	103.959
1119	99.2064	1119	104.054
1120	99.2064	1120	103.977
1121	99.2064	1121	104.174
1122	102.459	1122	104.138
1123	102.459	1123	104.135
1124	102.459	1124	104.194
1125	102.459	1125	104.157
1126	102.459	1126	104.288
1127	102.459	1127	104.032
1128	102.459	1128	104.232
1129	102.459	1129	104.324
1130	102.459	1130	104.397
1131	102.459	1131	104.424
1132	102.459	1132	104.426
1133	102.459	1133	104.509
1134	102.459	1134	104.451
1135	102.459	1135	104.333
1136	102.459	1136	104.428
1137	102.459	1137	104.455
1138	102.459	1138	104.64
1139	102.459	1139	104.797
1140	102.459	1140	104.989
1141	105.485	1141	105.142
1142	105.485	1142	105.097
1143	105.485	1143	105.392
1144	105.485	1144	105.538
1145	105.485	1145	105.613
1146	105.485	1146	105.658
1147	105.485	1147	105.909
1148	105.485	1148	106.07
1149	105.485	1149	106.088
1150	105.485	1150	106.2
1151	109.649	1151	106.254
1152	109.649	1152	106.544
1153	109.649	1153	106.532
1154	109.649	1154	106.555
1155	109.649	1155	106.675
1156	109.649	1156	106.781
1157	109.649	1157	106.865
1158	109.649	1158	106.988
1159	109.649	1159	107.194
1160	112.613	1160	107.165
1161	112.613	1161	107.333
1162	112.613	1162	107.386
1163	112.613	1163	107.467
1164	112.613	1164	107.629
1165	112.613	1165	107.76
1166	112.613	1166	107.781
1167	112.613	1167	107.957
1168	112.613	1168	107.96
1169	110.132	1169	107.952
1170	110.132	1170	107.881
1171	110.132	1171	107.985
1172	110.132	1172	108.054
1173	110.132	1173	108.133
1174	110.132	1174	108.187
1175	110.132	1175	108.459
1176	110.132	1176	108.484
1177	110.132	1177	108.615
1178	114.679	1178	108.571
1179	114.679	1179	108.692
1180	114.679	1180	108.784
1181	114.679	1181	108.782
1182	114.679	1182	109.013
1183	114.679	1183	109.078
1184	114.679	1184	109.401
1185	114.679	1185	109.65
1186	116.279	1186	109.784
1187	116.279	1187	110.142
1188	116.279	1188	110.131
1189	116.279	1189	110.323
1190	116.279	1190	110.372
1191	116.279	1191	110.411
1192	116.279	1192	110.596
1193	116.279	1193	110.699
1194	116.279	1194	110.791
1195	110.619	1195	110.919
1196	110.619	1196	110.964
1197	110.619	1197	110.986
1198	110.619	1198	111.04
1199	110.619	1199	111.18
1200	110.619	1200	111.035
1201	110.619	1201	111.105
1202	110.619	1202	111.095
1203	110.619	1203	111.164
1204	113.636	1204	111.356
1205	113.636	1205	111.353
1206	113.636	1206	111.616
1207	113.636	1207	111.792
1208	113.636	1208	112.082
1209	113.636	1209	112.194
1210	113.636	1210	112.358
1211	113.636	1211	112.324
1212	113.636	1212	112.374
1213	126.904	1213	112.57
1214	126.904	1214	112.449
1215	126.904	1215	112.443
1216	126.904	1216	112.616
1217	126.904	1217	112.714
1218	126.904	1218	113.014
1219	126.904	1219	113.144
1220	126.904	1220	113.395
1221	116.822	1221	113.601
1222	116.822	1222	113.709
1223	116.822	1223	113.918
1224	116.822	1224	114.064
1225	116.822	1225	114.261
1226	116.822	1226	114.483
1227	116.822	1227	114.622
1228	116.822	1228	114.663
1229	117.925	1229	114.995
1230	117.925	1230	114.955
1231	117.925	1231	115.264
1232	117.925	1232	115.321
1233	117.925	1233	115.311
1234	117.925	1234	115.507
1235	117.925	1235	115.563
1236	117.925	1236	115.715
1237	117.925	1237	115.659
1238	109.649	1238	115.8
1239	109.649	1239	115.86
1240	109.649	1240	116.224
1241	109.649	1241	116.172
1242	109.649	1242	116.263
1243	109.649	1243	116.496
1244	109.649	1244	116.73
1245	109.649	1245	116.899
1246	109.649	1246	116.925
1247	120.192	1247	117.029
1248	120.192	1248	117.108
1249	120.192	1249	117.101
1250	120.192	1250	117.429
1251	120.192	1251	117.579
1252	120.192	1252	117.72
1253	120.192	1253	117.813
1254	120.192	1254	117.722
1255	120.773	1255	117.948
1256	120.773	1256	118.152
1257	120.773	1257	118.445
1258	120.773	1258	118.64
1259	120.773	1259	118.809
1260	120.773	1260	118.894
1261	120.773	1261	118.95
1262	120.773	1262	119.113
1263	119.617	1263	119.164
1264	119.617	1264	119.361
1265	119.617	1265	119.412
1266	119.617	1266	119.455
1267	119.617	1267	119.624
1268	119.617	1268	119.651
1269	119.617	1269	119.804
1270	119.617	1270	119.918
1271	119.617	1271	119.911
1272	123.153	1272	120.027
1273	123.153	1273	120.138
1274	123.153	1274	120.212
1275	123.153	1275	120.393
1276	123.153	1276	120.448
1277	123.153	1277	120.676
1278	123.153	1278	120.696
1279	123.153	1279	120.896
1280	116.822	1280	120.792
1281	116.822	1281	120.864
1282	116.822	1282	120.76
1283	116.822	1283	120.81
1284	116.822	1284	120.738
1285	116.822	1285	120.875
1286	116.822	1286	121.021
1287	116.822	1287	121.08
1288	116.822	1288	121.16
1289	126.904	1289	121.355
1290	126.904	1290	121.121
1291	126.904	1291	121.192
1292	126.904	1292	121.396
1293	126.904	1293	121.312
1294	126.904	1294	121.386
1295	126.904	1295	121.562
1296	121.951	1296	121.593
1297	121.951	1297	121.574
1298	121.951	1298	121.782
1299	121.951	1299	121.933
1300	121.951	1300	122.171
1301	121.951	1301	122.284
1302	121.951	1302	122.485
1303	121.951	1303	122.509
1304	121.951	1304	122.464
1305	122.549	1305	122.479
1306	122.549	1306	122.734
1307	122.549	1307	122.808
1308	122.549	1308	122.856
1309	122.549	1309	122.995
1310	122.549	1310	122.942
1311	122.549	1311	123.008
1312	122.549	1312	123.279
1313	123.457	1313	123.252
1314	123.457	1314	123.439
1315	123.457	1315	123.279
1316	123.457	1316	123.469
1317	123.457	1317	123.66
1318	123.457	1318	123.681
1319	123.457	1319	123.839
1320	123.457	1320	123.971
1321	123.457	1321	123.909
1322	123.457	1322	123.851
1323	123.457	1323	123.909
1324	123.457	1324	123.757
1325	123.457	1325	123.755
1326	123.457	1326	123.873
1327	123.457	1327	123.993
1328	123.457	1328	124.116
1329	130.89	1329	124.303
1330	130.89	1330	124.466
1331	130.89	1331	124.758
1332	130.89	1332	124.871
1333	130.89	1333	124.827
1334	130.89	1334	125.02
1335	130.89	1335	125.043
1336	130.89	1336	124.967
1337	127.551	1337	125.07
1338	127.551	1338	125.211
1339	127.551	1339	125.234
1340	127.551	1340	125.358
1341	127.551	1341	125.359
1342	127.551	1342	125.479
1343	127.551	1343	125.624
1344	128.205	1344	125.823
1345	128.205	1345	125.829
1346	128.205	1346	125.998
1347	128.205	1347	126.047
1348	128.205	1348	126.101
1349	128.205	1349	126.214
1350	128.205	1350	126.264
1351	128.205	1351	126.286
1352	130.89	1352	126.367
1353	130.89	1353	126.454
1354	130.89	1354	126.575
1355	130.89	1355	126.549
1356	130.89	1356	126.837
1357	130.89	1357	126.775
1358	130.89	1358	127.024
1359	130.89	1359	127.075
1360	129.87	1360	127.131
1361	129.87	1361	127.208
1362	129.87	1362	127.252
1363	129.87	1363	127.243
1364	129.87	1364	127.374
1365	129.87	1365	127.475
1366	129.87	1366	127.383
1367	129.87	1367	127.263
1368	129.87	1368	127.403
1369	129.87	1369	127.395
1370	129.87	1370	127.507
1371	129.87	1371	127.568
1372	129.87	1372	127.568
1373	129.87	1373	127.695
1374	129.87	1374	127.756
1375	137.363	1375	127.934
1376	137.363	1376	128.056
1377	137.363	1377	128.118
1378	137.363	1378	128.264
1379	137.363	1379	128.209
1380	137.363	1380	128.388
1381	137.363	1381	128.412
1382	137.363	1382	128.676
1383	126.904	1383	128.702
1384	126.904	1384	128.67
1385	126.904	1385	128.881
1386	126.904	1386	129.209
1387	126.904	1387	129.289
1388	126.904	1388	129.37
1389	126.904	1389	129.57
1390	130.208	1390	129.626
1391	130.208	1391	129.721
1392	130.208	1392	129.837
1393	130.208	1393	129.941
1394	130.208	1394	130.016
1395	130.208	1395	130.158
1396	130.208	1396	130.073
1397	130.208	1397	130.338
1398	135.135	1398	130.544
1399	135.135	1399	130.683
1400	135.135	1400	130.775
1401	135.135	1401	130.905
1402	135.135	1402	130.743
1403	135.135	1403	130.795
1404	135.135	1404	130.976
1405	135.135	1405	131.089
1406	135.87	1406	131.079
1407	135.87	1407	131.069
1408	135.87	1408	131.043
1409	135.87	1409	130.962
1410	135.87	1410	131.028
1411	135.87	1411	131.154
1412	135.87	1412	131.338
1413	134.409	1413	131.462
1414	134.409	1414	131.623
1415	134.409	1415	131.981
1416	134.409	1416	132.023
1417	134.409	1417	132.26
1418	134.409	1418	132.431
1419	134.409	1419	132.419
1420	136.612	1420	132.432
1421	136.612	1421	132.654
1422	136.612	1422	132.673
1423	136.612	1423	132.808
1424	136.612	1424	132.883
1425	136.612	1425	132.928
1426	136.612	1426	133.207
1427	136.612	1427	132.994
1428	139.665	1428	133.047
1429	139.665	1429	133.285
1430	139.665	1430	133.283
1431	139.665	1431	133.286
1432	139.665	1432	133.323
1433	139.665	1433	133.476
1434	139.665	1434	133.54
1435	142.045	1435	133.746
1436	142.045	1436	133.839
1437	142.045	1437	134.04
1438	142.045	1438	134.273
1439	142.045	1439	134.476
1440	142.045	1440	134.475
1441	142.045	1441	134.675
1442	136.986	1442	134.61
1443	136.986	1443	134.777
1444	136.986	1444	134.852
1445	136.986	1445	134.835
1446	136.986	1446	134.942
1447	136.986	1447	135.048
1448	136.986	1448	135.103
1449	136.986	1449	135.373
1450	136.986	1450	135.703
1451	136.986	1451	135.736
1452	136.986	1452	135.723
1453	136.986	1453	135.584
1454	136.986	1454	135.663
1455	136.986	1455	135.747
1456	135.135	1456	135.825
1457	135.135	1457	135.947
1458	135.135	1458	136.109
1459	135.135	1459	136.158
1460	135.135	1460	136.183
1461	135.135	1461	136.094
1462	135.135	1462	136.211
1463	135.135	1463	136.309
1464	145.349	1464	136.393
1465	145.349	1465	136.559
1466	145.349	1466	136.312
1467	145.349	1467	136.32
1468	145.349	1468	136.227
1469	145.349	1469	136.453
1470	145.349	1470	136.415
1471	134.409	1471	136.388
1472	134.409	1472	136.467
1473	134.409	1473	136.607
1474	134.409	1474	136.602
1475	134.409	1475	136.573
1476	134.409	1476	136.514
1477	134.409	1477	136.533
1478	136.612	1478	136.593
1479	136.612	1479	136.649
1480	136.612	1480	136.697
1481	136.612	1481	136.787
1482	136.612	1482	136.756
1483	136.612	1483	136.699
1484	136.612	1484	136.725
1485	133.69	1485	136.895
1486	133.69	1486	136.951
1487	133.69	1487	136.952
1488	133.69	1488	137.124
1489	133.69	1489	137.097
1490	133.69	1490	137.268
1491	133.69	1491	137.205
1492	133.69	1492	137.367
1493	143.678	1493	137.214
1494	143.678	1494	137.428
1495	143.678	1495	137.452
1496	143.678	1496	137.412
1497	143.678	1497	137.434
1498	143.678	1498	137.425
1499	143.678	1499	137.474
1500	142.045	1500	137.413
1501	142.045	1501	137.43
1502	142.045	1502	137.401
1503	142.045	1503	137.372
1504	142.045	1504	137.362
1505	142.045	1505	137.476
1506	142.045	1506	137.383
1507	137.363	1507	137.398
1508	137.363	1508	137.322
1509	137.363	1509	137.436
1510	137.363	1510	137.373
1511	137.363	1511	137.364
1512	137.363	1512	137.329
1513	137.363	1513	137.212
1514	139.665	1514	137.149
1515	139.665	1515	137.101
1516	139.665	1516	137.138
1517	139.665	1517	137.138
1518	139.665	1518	137.2
1519	139.665	1519	137.255
1520	139.665	1520	137.341
1521	138.122	1521	137.515
1522	138.122	1522	137.706
1523	138.122	1523	137.589
1524	138.122	1524	137.617
1525	138.122	1525	137.617
1526	138.122	1526	137.62
1527	138.122	1527	137.471
1528	138.122	1528	137.5
1529	152.439	1529	137.531
1530	152.439	1530	137.539
1531	152.439	1531	137.726
1532	152.439	1532	137.951
1533	152.439	1533	138.025
1534	152.439	1534	138.385
1535	142.857	1535	138.567
1536	142.857	1536	138.424
1537	142.857	1537	138.504
1538	142.857	1538	138.575
1539	142.857	1539	138.788
1540	142.857	1540	138.714
1541	142.857	1541	138.811
1542	141.243	1542	138.974
1543	141.243	1543	138.781
1544	141.243	1544	138.778
1545	141.243	1545	139.063
1546	141.243	1546	138.911
1547	141.243	1547	138.868
1548	141.243	1548	138.826
1549	142.857	1549	138.681
1550	142.857	1550	138.795
1551	142.857	1551	138.773
1552	142.857	1552	138.868
1553	142.857	1553	138.955
1554	142.857	1554	138.921
1555	142.857	1555	139.034
1556	145.349	1556	139.103
1557	145.349	1557	139.164
1558	145.349	1558	139.254
1559	145.349	1559	139.258
1560	145.349	1560	139.314
1561	145.349	1561	139.282
1562	145.349	1562	139.236
1563	139.665	1563	139.337
1564	139.665	1564	139.292
1565	139.665	1565	139.451
1566	139.665	1566	139.601
1567	139.665	1567	139.657
1568	139.665	1568	139.538
1569	139.665	1569	139.425
1570	142.045	1570	139.25
1571	142.045	1571	139.157
1572	142.045	1572	139.031
1573	142.045	1573	139.053
1574	142.045	1574	139.058
1575	142.045	1575	139.038
1576	142.045	1576	139.259
1577	147.059	1577	139.603
1578	147.059	1578	139.695
1579	147.059	1579	139.613
1580	147.059	1580	139.571
1581	147.059	1581	139.56
1582	147.059	1582	139.596
1583	147.059	1583	139.519
1584	130.208	1584	139.65
1585	130.208	1585	139.603
1586	130.208	1586	139.484
1587	130.208	1587	139.369
1588	130.208	1588	139.434
1589	130.208	1589	139.41
1590	130.208	1590	139.432
1591	130.208	1591	139.546
1592	139.665	1592	139.511
1593	139.665	1593	139.347
1594	139.665	1594	139.46
1595	139.665	1595	139.46
1596	139.665	1596	139.458
1597	139.665	1597	139.407
1598	139.665	1598	139.464
1599	133.69	1599	139.395
1600	133.69	1600	139.331
1601	133.69	1601	139.352
1602	133.69	1602	139.178
1603	133.69	1603	139.381
1604	133.69	1604	139.452
1605	133.69	1605	139.645
1606	145.349	1606	139.602
1607	145.349	1607	139.513
1608	145.349	1608	139.382
1609	145.349	1609	139.375
1610	145.349	1610	139.418
1611	145.349	1611	139.526
1612	145.349	1612	139.557
1613	147.059	1613	139.784
1614	147.059	1614	139.752
1615	147.059	1615	139.654
1616	147.059	1616	139.582
1617	147.059	1617	139.457
1618	147.059	1618	139.351
1619	147.059	1619	139.313
1620	140.449	1620	139.401
1621	140.449	1621	139.457
1622	140.449	1622	139.429
1623	140.449	1623	139.283
1624	140.449	1624	139.138
1625	140.449	1625	139.017
1626	140.449	1626	139.138
1627	145.349	1627	139.153
1628	145.349	1628	139.173
1629	145.349	1629	139.192
1630	145.349	1630	138.859
1631	145.349	1631	138.963
1632	145.349	1632	138.73
1633	145.349	1633	138.897
1634	141.243	1634	138.74
1635	141.243	1635	138.644
1636	141.243	1636	138.524
1637	141.243	1637	138.466
1638	141.243	1638	138.336
1639	141.243	1639	138.265
1640	141.243	1640	138.454
1641	135.87	1641	138.551
1642	135.87	1642	138.368
1643	135.87	1643	138.465
1644	135.87	1644	138.53
1645	135.87	1645	138.543
1646	135.87	1646	138.518
1647	135.87	1647	138.694
1648	135.87	1648	138.574
1649	139.665	1649	138.469
1650	139.665	1650	138.424
1651	139.665	1651	138.495
1652	139.665	1652	138.514
1653	139.665	1653	138.57
1654	139.665	1654	138.712
1655	139.665	1655	138.477
1656	138.889	1656	138.315
1657	138.889	1657	138.32
1658	138.889	1658	137.843
1659	138.889	1659	138.03
1660	138.889	1660	137.877
1661	138.889	1661	137.856
1662	138.889	1662	138.129
1663	139.665	1663	137.981
1664	139.665	1664	138.021
1665	139.665	1665	138.051
1666	139.665	1666	137.964
1667	139.665	1667	137.834
1668	139.665	1668	137.7
1669	139.665	1669	137.781
1670	135.87	1670	137.852
1671	135.87	1671	137.587
1672	135.87	1672	137.694
1673	135.87	1673	137.384
1674	135.87	1674	137.38
1675	135.87	1675	137.328
1676	135.87	1676	137.279
1677	139.665	1677	137.223
1678	139.665	1678	137.312
1679	139.665	1679	137.321
1680	139.665	1680	137.219
1681	139.665	1681	137.164
1682	139.665	1682	137.219
1683	139.665	1683	137.277
1684	139.665	1684	137.154
1685	133.69	1685	137.26
1686	133.69	1686	137.159
1687	133.69	1687	137.145
1688	133.69	1688	137.21
1689	133.69	1689	137.131
1690	133.69	1690	137.073
1691	133.69	1691	137.013
1692	136.612	1692	136.838
1693	136.612	1693	136.753
1694	136.612	1694	136.765
1695	136.612	1695	136.895
1696	136.612	1696	136.969
1697	136.612	1697	136.898
1698	136.612	1698	136.986
1699	148.81	1699	137.075

## Sheet: Fig1c
Actual firing rate (spk/s)	Predicted rate (spk/s)
-2.63197	-0.999337
-2.63197	-1.23929
-2.63197	-1.36107
-2.63197	-1.51045
-2.63197	-1.50297
-2.63197	-1.43075
-2.63197	-1.45166
-2.63197	-1.22117
-2.63197	-0.396154
-2.63197	-0.648706
-2.63197	-0.662508
-2.63197	-0.904315
-2.63197	-0.866035
-2.63197	-0.984825
-2.63197	-1.24211
-2.63197	-1.38707
-2.63197	-1.39502
-2.63197	-0.801589
-2.63197	-1.2822
-2.63197	-1.26952
-1.57032	-1.393
-1.57032	-1.69205
-1.57032	-1.63922
-1.57032	-1.22339
-1.57032	-0.918273
-1.57032	-0.953632
-1.57032	-0.0788394
-1.57032	0.193922
-1.57032	0.40788
-1.57032	-0.13941
-1.57032	-0.232624
-1.57032	-0.57873
-1.57032	-1.01914
-1.57032	-1.21725
-1.57032	-0.953563
-1.57032	-0.984806
-1.57032	-0.952525
-1.57032	-0.924951
-1.57032	-0.967756
-1.57032	-0.98848
-1.57032	-1.03247
-1.57032	-0.615159
-1.57032	-0.57441
-1.57032	-0.0638998
-1.57032	-0.259395
-1.57032	-0.302272
-1.57032	-0.373108
-1.57032	-0.52861
-1.57032	-0.617552
-1.57032	-0.573578
-1.57032	-0.390492
-1.57032	-0.3398
-1.57032	-0.157003
-1.57032	-0.362789
-1.57032	-0.0929762
-1.57032	-0.286645
-1.57032	-0.238954
-1.57032	-0.527179
-1.57032	-0.659555
0.0759956	-0.351665
0.0759956	-0.697198
0.0759956	-0.919037
0.0759956	-0.96928
0.0759956	-0.761533
0.0759956	-0.787849
0.0759956	-0.13073
0.0759956	0.0418413
0.0759956	0.372841
0.0759956	0.0103124
0.0759956	0.500967
0.0759956	0.47597
0.0759956	0.517752
0.0759956	0.28356
0.0759956	0.483661
0.0759956	0.296801
0.0759956	-0.553879
0.0759956	-0.141042
0.0759956	-0.204911
0.0759956	-0.308929
0.0759956	-0.290034
0.0759956	-1.4173
0.0759956	-0.745617
0.0759956	-0.744461
0.0759956	-0.503195
0.0759956	-0.50454
0.0759956	-0.192052
0.0759956	-0.185855
0.0759956	0.121567
0.0759956	0.20585
0.0759956	-0.0156037
0.0759956	0.0555961
0.0759956	0.101701
0.0759956	0.117911
0.0759956	0.0913725
0.0759956	0.159007
0.0759956	0.0174015
-1.28368	0.0824982
-1.28368	0.247534
-1.28368	0.271279
-1.28368	0.469903
-1.28368	0.246957
-1.28368	-0.031881
-1.28368	-0.340589
-1.28368	-0.434474
-1.28368	-0.0611959
-1.28368	0.143302
-1.28368	0.556268
-1.28368	0.606454
-1.28368	0.655172
-1.28368	0.326461
-1.28368	0.125862
-1.28368	0.0066769
-1.28368	0.181721
-1.28368	0.0945248
-1.28368	-0.0458876
-1.28368	-0.282241
-1.28368	-0.331844
-1.28368	-0.518514
-1.28368	-0.413927
-1.28368	-0.525867
-1.28368	-0.58815
-1.28368	-0.654006
-1.28368	-0.46265
-1.28368	-0.210094
-1.28368	0.152483
-1.28368	0.137391
-1.28368	-0.218399
-1.28368	-0.538324
-1.28368	-1.00239
-1.28368	-1.18046
-1.28368	-0.846913
-1.28368	-0.810842
-1.28368	-0.626708
-1.28368	-0.642302
-1.28368	-0.651144
-0.88221	-0.476357
-0.88221	-0.157694
-0.88221	0.0372006
-0.88221	0.188081
-0.88221	0.331681
-0.88221	0.283322
-0.88221	0.0784624
-0.88221	0.0800136
-0.88221	-0.0369433
-0.88221	0.149403
-0.88221	-0.0554591
-0.88221	-0.285702
-0.88221	-0.530058
-0.88221	-0.186097
-0.88221	-0.588364
-0.88221	-0.517849
-0.88221	-0.337576
-0.88221	-0.0830976
-0.88221	-0.140154
-0.88221	0.0663684
-0.88221	0.286659
-0.88221	0.377701
-0.88221	0.299085
-0.88221	0.369934
-0.88221	0.555128
-0.88221	0.464057
-0.88221	0.271113
-0.88221	0.258235
-0.88221	0.0625551
-0.88221	0.0597272
-0.88221	-0.346356
-0.88221	-0.246912
-0.88221	-0.323358
-0.88221	-0.147493
-0.88221	-0.0992808
-0.88221	-0.134806
-0.88221	-0.359135
-0.88221	-0.383181
-0.88221	-0.265876
2.42617	-0.262372
2.42617	-0.257248
2.42617	-0.545436
2.42617	-0.25283
2.42617	-0.194302
2.42617	-0.153334
2.42617	0.145915
2.42617	-0.572259
2.42617	-0.241683
2.42617	0.0135551
2.42617	0.0398773
2.42617	0.144944
2.42617	0.344278
2.42617	0.217826
2.42617	0.306979
2.42617	0.203367
2.42617	0.0179819
2.42617	0.276723
2.42617	0.258957
2.42617	0.21451
2.42617	0.070738
2.42617	-0.0720097
2.42617	-0.385845
2.42617	-0.619479
2.42617	-1.04968
2.42617	-0.635846
2.42617	-0.256892
2.42617	-0.588172
2.42617	-0.635515
2.42617	-0.363594
2.42617	-0.444009
2.42617	-0.474712
2.42617	-0.130428
2.42617	-0.0484338
-0.326963	0.202528
-0.326963	0.136266
-0.326963	0.637598
-0.326963	0.666445
-0.326963	0.229741
-0.326963	0.205021
-0.326963	-0.00395466
-0.326963	-0.0558148
-0.326963	0.272605
-0.326963	0.17891
-0.326963	0.105723
-0.326963	-0.292094
-0.326963	-0.522791
-0.326963	-0.659484
-0.326963	-0.57424
-0.326963	-0.344421
-0.326963	-0.555538
-0.326963	0.08322
-0.326963	-0.879836
-0.326963	-0.621453
-0.326963	-0.526603
-0.326963	-0.277155
-0.326963	-0.279155
-0.326963	0.80855
-0.326963	-0.0135961
-0.326963	0.0167569
-0.326963	0.116744
-0.326963	0.106777
-0.326963	-0.227051
-0.326963	-0.735519
-0.326963	-1.20312
-0.326963	-1.47763
-0.326963	-1.67543
-0.326963	-1.48583
-0.326963	-1.0106
-0.326963	-0.790812
-0.326963	-1.18094
0.642787	-0.849053
0.642787	-0.64152
0.642787	-0.666298
0.642787	-0.292543
0.642787	0.00207137
0.642787	0.107138
0.642787	0.167023
0.642787	0.667712
0.642787	0.412295
0.642787	0.113838
0.642787	0.146595
0.642787	0.0517444
0.642787	-0.156006
0.642787	0.977685
0.642787	-0.128379
0.642787	-0.397626
0.642787	-0.528902
0.642787	-0.179454
0.642787	-0.53688
0.642787	-0.604614
0.642787	-0.856492
0.642787	-0.73271
0.642787	-0.683243
0.642787	-0.657942
0.642787	-0.0524504
0.642787	0.158512
0.642787	0.46917
0.642787	0.362398
0.642787	0.861185
0.642787	0.452223
0.642787	0.684158
0.642787	0.693433
0.642787	0.652786
0.642787	0.136795
0.642787	-0.150986
0.642787	-0.511109
0.642787	-0.605812
1.13886	-0.750231
1.13886	-0.965256
1.13886	-0.718229
1.13886	-0.772347
1.13886	-1.06112
1.13886	-0.902809
1.13886	-0.35507
1.13886	-0.117186
1.13886	0.278414
1.13886	0.475188
1.13886	0.740055
1.13886	0.825032
1.13886	0.231416
1.13886	0.56033
1.13886	0.52091
1.13886	0.23126
1.13886	0.0873064
1.13886	0.0668462
1.13886	0.173875
1.13886	0.0657903
1.13886	-0.365404
1.13886	-0.42938
1.13886	-0.570958
1.13886	-0.270156
1.13886	-0.0372193
1.13886	0.286367
1.13886	0.680055
1.13886	1.09169
1.13886	1.22667
1.13886	1.34366
1.13886	1.20343
1.13886	0.985172
1.13886	0.951711
1.13886	0.706147
1.13886	0.684013
0.734461	0.469079
0.734461	0.356176
0.734461	0.243456
0.734461	-0.149206
0.734461	-0.286237
0.734461	-0.183615
0.734461	-0.460093
0.734461	-0.00420649
0.734461	0.169027
0.734461	-0.0312904
0.734461	-0.0295547
0.734461	0.35506
0.734461	0.384873
0.734461	0.420711
0.734461	0.561482
0.734461	0.985546
0.734461	1.30555
0.734461	1.1113
0.734461	0.89278
0.734461	1.0388
0.734461	0.927777
0.734461	1.12716
0.734461	0.79977
0.734461	0.913873
0.734461	1.17806
0.734461	1.09472
0.734461	1.31166
0.734461	1.63552
0.734461	1.60999
0.734461	1.45953
0.734461	1.25915
0.734461	0.691229
0.734461	0.842459
0.734461	1.01274
0.734461	0.666626
0.734461	0.356147
1.88403	0.36226
1.88403	-0.151723
1.88403	0.0624671
1.88403	0.170663
1.88403	0.181714
1.88403	0.457171
1.88403	0.486727
1.88403	0.702709
1.88403	0.971127
1.88403	1.07836
1.88403	1.3001
1.88403	1.30123
1.88403	1.22508
1.88403	0.92479
1.88403	0.997481
1.88403	1.02974
1.88403	0.9074
1.88403	1.0535
1.88403	0.45124
1.88403	1.01141
1.88403	1.06414
1.88403	1.16877
1.88403	1.43449
1.88403	0.444167
1.88403	0.700005
1.88403	0.327462
1.88403	0.375241
1.88403	0.320907
1.88403	0.196129
1.88403	0.52117
1.88403	0.787603
1.88403	0.362794
1.88403	0.444104
1.88403	0.804659
1.88403	0.734388
-0.88221	0.860826
-0.88221	1.03583
-0.88221	0.94531
-0.88221	0.90729
-0.88221	0.877696
-0.88221	0.886867
-0.88221	0.444668
-0.88221	0.672068
-0.88221	1.00505
-0.88221	0.918932
-0.88221	0.855737
-0.88221	1.15134
-0.88221	1.23575
-0.88221	1.19552
-0.88221	1.35533
-0.88221	1.51583
-0.88221	1.00387
-0.88221	1.05432
-0.88221	1.01088
-0.88221	0.802806
-0.88221	0.448329
-0.88221	0.356153
-0.88221	0.163607
-0.88221	-0.0652234
-0.88221	-0.0960921
-0.88221	0.125065
-0.88221	0.236655
-0.88221	0.341759
-0.88221	0.600886
-0.88221	0.729493
-0.88221	0.886873
-0.88221	0.794072
-0.88221	1.24499
-0.88221	0.903192
-0.88221	0.895067
-3.11397	-1.4877
-3.11397	-1.46455
-3.11397	-1.19516
-3.11397	-1.20745
-3.11397	-0.502049
-3.11397	-0.579973
-3.11397	0.111099
-3.11397	0.0351009
-3.11397	-0.33619
-3.11397	0.0456191
-3.11397	0.141691
-3.11397	0.157453
-3.11397	0.193822
-3.11397	0.411099
-3.11397	0.529918
-3.11397	0.541196
-3.11397	0.46706
-3.11397	0.208767
-3.11397	0.407066
-3.11397	0.24222
-3.11397	0.168204
-3.11397	0.466022
-3.11397	0.64546
-3.11397	0.392257
-3.11397	0.299817
-3.11397	0.0769645
-3.11397	0.286672
-3.11397	0.463369
-3.11397	0.478785
-3.11397	0.219409
-3.11397	0.0612328
-3.11397	-0.129366
-1.67509	-0.241833
-1.67509	-0.227969
-1.67509	-0.0188387
-1.67509	-0.335057
-1.67509	0.042343
-1.67509	-0.190061
-1.67509	-0.368378
-1.67509	-0.631412
-1.67509	-0.599206
-1.67509	-0.429909
-1.67509	-0.0872245
-1.67509	0.18562
-1.67509	-0.0823592
-1.67509	0.217973
-1.67509	0.38969
-1.67509	0.751137
-1.67509	0.831794
-1.67509	0.954945
-1.67509	0.885826
-1.67509	1.07467
-1.67509	0.875906
-1.67509	0.567208
-1.67509	0.676195
-1.67509	0.393153
-1.67509	0.295233
-1.67509	0.0382244
-1.67509	-0.222862
-1.67509	-0.187793
-1.67509	-0.407198
-1.67509	-0.444491
-1.67509	-0.169549
-1.67509	-0.537314
-1.67509	-0.0455064
-1.67509	-0.630872
-1.67509	-0.238038
-1.67509	0.279768
-1.67509	-0.0801233
-1.67509	0.26108
-2.57334	0.261717
-2.57334	0.312673
-2.57334	-0.00827629
-2.57334	0.0684565
-2.57334	-0.00267107
-2.57334	-0.2158
-2.57334	-0.00464797
-2.57334	-0.152688
-2.57334	-0.116293
-2.57334	-0.132287
-2.57334	-0.18021
-2.57334	-0.239445
-2.57334	-0.467965
-2.57334	-0.418164
-2.57334	-0.565917
-2.57334	-0.26566
-2.57334	-0.50623
-2.57334	-0.22497
-2.57334	-0.431683
-2.57334	-0.383612
-2.57334	-0.48587
-2.57334	-0.364123
-2.57334	-0.28249
-2.57334	-0.270453
-2.57334	-0.700549
-2.57334	-0.431854
-2.57334	0.188727
-2.57334	0.170087
-2.57334	0.546743
-2.57334	0.57057
-2.57334	0.378225
-2.57334	0.324946
-2.57334	0.0452292
-2.57334	0.0184867
-2.57334	-0.359507
-2.57334	-0.237102
-2.57334	-0.673131
-2.57334	-0.397664
-2.57334	-0.625628
1.0254	-0.359631
1.0254	-0.396396
1.0254	-0.600519
1.0254	-0.0431903
1.0254	-0.462875
1.0254	-0.878562
1.0254	-0.879705
1.0254	-0.995359
1.0254	-0.643073
1.0254	-0.646683
1.0254	-0.0164969
1.0254	-0.426949
1.0254	-0.367626
1.0254	-0.804686
1.0254	-0.678451
1.0254	-0.62007
1.0254	-0.590394
1.0254	-0.788189
1.0254	-0.459284
1.0254	-0.123111
1.0254	-0.352074
1.0254	-0.177038
1.0254	-0.212515
1.0254	-0.480053
1.0254	-0.572894
1.0254	-0.634971
1.0254	-0.259925
1.0254	-0.330536
1.0254	-0.320536
1.0254	-0.455567
1.0254	-0.606221
1.0254	-0.798866
1.0254	-1.37325
1.0254	-1.41675
2.53594	-1.09537
2.53594	-1.252
2.53594	-1.1917
2.53594	-1.00958
2.53594	-1.01698
2.53594	-0.947727
2.53594	-1.11698
2.53594	-0.80092
2.53594	-0.831045
2.53594	-0.0152134
2.53594	0.107039
2.53594	0.300872
2.53594	0.400135
2.53594	0.420688
2.53594	-0.333496
2.53594	0.0682747
2.53594	-0.772177
2.53594	-1.16489
2.53594	-1.30345
2.53594	-1.17406
2.53594	-0.911488
2.53594	-1.04097
2.53594	-0.770926
2.53594	-0.478619
2.53594	-0.129052
2.53594	0.208744
2.53594	0.228567
2.53594	0.354174
2.53594	0.270589
2.53594	-0.0780304
2.53594	-0.134524
2.53594	-0.27081
2.53594	-0.377035
-1.4764	-0.712499
-1.4764	-0.753442
-1.4764	-0.790904
-1.4764	-0.751188
-1.4764	-0.65138
-1.4764	-0.65518
-1.4764	-0.515415
-1.4764	-0.541204
-1.4764	-0.446755
-1.4764	-0.432495
-1.4764	-0.166246
-1.4764	-0.234496
-1.4764	0.0114864
-1.4764	0.12482
-1.4764	0.192623
-1.4764	0.206498
-1.4764	-0.0966029
-1.4764	-0.112718
-1.4764	-0.523037
-1.4764	-0.53482
-1.4764	-0.134984
-1.4764	-0.266648
-1.4764	-0.119977
-1.4764	-0.130253
-1.4764	-0.465498
-1.4764	-0.282446
-1.4764	-0.113896
-1.4764	0.309538
-1.4764	-0.266637
-1.4764	-0.284869
-1.4764	-0.208254
-1.4764	0.154917
-1.4764	0.0766333
-1.4764	-0.012739
-1.4764	-0.054188
-1.4764	0.340797
-1.4764	0.235086
-2.75612	0.621913
-2.75612	0.965666
-2.75612	0.950442
-2.75612	1.03897
-2.75612	1.04095
-2.75612	0.669141
-2.75612	-0.21719
-2.75612	0.62636
-2.75612	0.366645
-2.75612	0.293496
-2.75612	-0.145324
-2.75612	-0.502074
-2.75612	-0.47886
-2.75612	-0.642666
-2.75612	-0.996297
-2.75612	-0.612345
-2.75612	-0.512753
-2.75612	-0.252003
-2.75612	-0.166939
-2.75612	-0.262048
-2.75612	-0.100029
-2.75612	0.0980746
-2.75612	0.174688
-2.75612	0.30943
-2.75612	0.139195
-2.75612	-0.040356
-2.75612	-0.156493
-2.75612	-0.337608
-2.75612	-0.228449
-2.75612	-0.0847683
-2.75612	-0.589765
-2.75612	-0.357333
-2.75612	-0.3737
-2.75612	-0.439529
-2.75612	-0.517669
-2.75612	-0.171542
-2.75612	-0.170327
-2.75612	-0.227566
-2.75612	-0.132526
-2.75612	0.0316188
-2.98733	-0.0636026
-2.98733	-0.180584
-2.98733	-0.0201215
-2.98733	0.077203
-2.98733	-0.136934
-2.98733	-0.235031
-2.98733	-0.0968093
-2.98733	-0.390894
-2.98733	-0.512277
-2.98733	0.0384297
-2.98733	-0.219974
-2.98733	-0.118122
-2.98733	-0.209444
-2.98733	-0.0485105
-2.98733	0.0934906
-2.98733	-0.00908348
-2.98733	0.07498
-2.98733	-0.154444
-2.98733	-0.235285
-2.98733	-0.37506
-2.98733	-0.250594
-2.98733	-0.532776
-2.98733	-0.254418
-2.98733	-0.142385
-2.98733	-0.11924
-2.98733	-0.264886
-2.98733	-0.607078
-2.98733	-0.315436
-2.98733	0.109517
-2.98733	-0.263519
-2.98733	-0.272762
-2.98733	-0.382884
-2.98733	-0.516581
-2.98733	-0.403561
-2.98733	-0.79863
-2.98733	-1.21811
-2.98733	-0.849128
-2.98733	-1.00729
-2.98733	-0.825811
-0.620551	-0.147219
-0.620551	-0.530349
-0.620551	-0.69187
-0.620551	-0.393994
-0.620551	-0.481668
-0.620551	-0.238599
-0.620551	-0.216144
-0.620551	-0.205253
-0.620551	-0.0552235
-0.620551	-0.33819
-0.620551	-0.645046
-0.620551	-0.72378
-0.620551	-0.816753
-0.620551	-0.775256
-0.620551	-0.519045
-0.620551	-0.797617
-0.620551	-0.646097
-0.620551	-0.495958
-0.620551	-0.66442
-0.620551	-1.2613
-0.620551	-1.20461
-0.620551	-1.09917
-0.620551	-0.953455
-0.620551	-0.710277
-0.620551	-0.714044
-0.620551	-0.624971
-0.620551	-0.528677
-0.620551	-0.573046
-0.620551	-0.684911
-0.620551	-0.640743
-0.620551	-0.66136
-0.620551	-0.536655
-0.620551	-0.36966
-0.620551	-0.0524742
-0.620551	0.459492
-0.620551	0.44114
1.47684	0.440563
1.47684	0.605393
1.47684	0.493958
1.47684	0.359684
1.47684	0.328414
1.47684	0.383192
1.47684	0.554762
1.47684	0.473587
1.47684	0.58841
1.47684	0.3338
1.47684	0.164453
1.47684	0.069399
1.47684	-0.207213
1.47684	-0.349431
1.47684	-0.523625
1.47684	-0.500555
1.47684	0.0179074
1.47684	-0.343446
1.47684	-0.540963
1.47684	-0.480259
1.47684	-0.71885
1.47684	-0.621149
1.47684	-0.488068
1.47684	-0.646963
1.47684	-0.6179
1.47684	-0.519624
1.47684	-0.264468
1.47684	-0.178995
1.47684	-0.379701
1.47684	-0.732962
1.47684	-0.128122
1.47684	-0.122379
1.47684	-0.180482
1.47684	-0.00922524
0.291901	-0.107504
0.291901	-0.224966
0.291901	-0.198358
0.291901	-0.0034537
0.291901	0.292891
0.291901	-0.0477563
0.291901	-0.119678
0.291901	-0.22223
0.291901	-0.443755
0.291901	-0.692023
0.291901	-0.83749
0.291901	-0.920821
0.291901	-0.891504
0.291901	-0.543007
0.291901	-0.325112
0.291901	-0.400134
0.291901	-0.49302
0.291901	0.00824976
0.291901	0.187402
0.291901	-0.273813
0.291901	-0.539992
0.291901	-0.353285
0.291901	-0.200335
0.291901	-0.240447
0.291901	-0.179501
0.291901	-0.0672532
0.291901	-0.281607
0.291901	-0.586645
0.291901	-0.578291
0.291901	-0.589687
0.291901	-1.0753
0.291901	-0.542726
0.291901	-0.252899
0.291901	-0.24775
0.291901	-0.495537
4.25316	-0.375381
4.25316	-0.47929
4.25316	-0.380688
4.25316	-0.24284
4.25316	-0.330648
4.25316	-0.269887
4.25316	-0.664077
4.25316	-0.772968
4.25316	-0.769644
4.25316	-0.452776
4.25316	-0.301098
4.25316	-0.126832
4.25316	-0.0536477
4.25316	-0.0702535
4.25316	0.0699797
4.25316	0.414542
4.25316	0.489556
4.25316	0.62029
4.25316	0.826422
4.25316	0.678029
4.25316	0.668048
4.25316	0.493843
4.25316	0.879479
4.25316	0.642929
4.25316	0.305911
4.25316	0.142075
4.25316	-0.0981353
4.25316	-0.385192
4.25316	-0.501631
4.25316	-0.988384
4.25316	-0.542657
0.620693	-0.72586
0.620693	-0.607927
0.620693	-0.61157
0.620693	-0.87991
0.620693	-0.9328
0.620693	-0.491996
0.620693	-0.36332
0.620693	-0.0785502
0.620693	0.14909
0.620693	0.83388
0.620693	0.476312
0.620693	0.222302
0.620693	-0.0279407
0.620693	-0.11404
0.620693	-0.151919
0.620693	-0.491641
0.620693	0.0129136
0.620693	0.101792
0.620693	0.432766
0.620693	0.492776
0.620693	0.598361
0.620693	0.494546
0.620693	0.462375
0.620693	0.429733
0.620693	0.837065
0.620693	0.28758
0.620693	0.100121
0.620693	-0.0925002
0.620693	-0.13538
0.620693	-0.481818
0.620693	-0.748681
0.620693	-0.940072
0.620693	-1.09023
0.620693	-1.07321
0.620693	-1.31014
1.19739	-0.670563
1.19739	-0.394825
1.19739	-0.144807
1.19739	0.36821
1.19739	0.784258
1.19739	0.811517
1.19739	1.04654
1.19739	1.07517
1.19739	1.16344
1.19739	0.916381
1.19739	1.17212
1.19739	1.16484
1.19739	0.894286
1.19739	0.785914
1.19739	0.899323
1.19739	0.782811
1.19739	0.833274
1.19739	0.841481
1.19739	0.818842
1.19739	0.601335
1.19739	1.00413
1.19739	1.11364
1.19739	1.38641
1.19739	1.40525
1.19739	1.08717
1.19739	1.11534
1.19739	0.68309
1.19739	0.285384
1.19739	0.232488
1.19739	0.331402
1.19739	-0.00741815
1.19739	-0.313621
1.19739	-0.490812
1.19739	-0.475017
3.91931	-0.0816402
3.91931	-0.0931667
3.91931	0.232838
3.91931	0.0643121
3.91931	0.158704
3.91931	0.235163
3.91931	0.568906
3.91931	0.668953
3.91931	0.561565
3.91931	1.02824
3.91931	0.744363
3.91931	0.88876
3.91931	0.951027
3.91931	0.951546
3.91931	0.829871
3.91931	0.880306
3.91931	0.856944
3.91931	0.672759
3.91931	0.644139
3.91931	1.03858
3.91931	-0.0172695
3.91931	0.307348
3.91931	0.00266189
3.91931	-0.27644
3.91931	-0.287152
3.91931	-0.421835
3.91931	-0.432052
3.91931	-0.354123
3.91931	-0.405463
3.91931	-0.186689
3.91931	-0.0837044
1.23204	0.315679
1.23204	0.558197
1.23204	0.524756
1.23204	0.642639
1.23204	0.635201
1.23204	0.853178
1.23204	0.957448
1.23204	0.899846
1.23204	1.06265
1.23204	1.03494
1.23204	0.783678
1.23204	1.2471
1.23204	0.797889
1.23204	0.287392
1.23204	-0.229103
1.23204	0.463666
1.23204	0.578625
1.23204	0.426975
1.23204	0.740487
1.23204	1.63548
1.23204	0.992393
1.23204	1.2083
1.23204	1.29877
1.23204	1.62442
1.23204	1.42016
1.23204	1.67506
1.23204	1.78624
1.23204	1.59499
1.23204	1.74336
1.23204	1.48794
1.23204	1.57575
1.23204	1.56419
1.23204	1.78761
1.23204	1.59096
0.991237	1.88558
0.991237	1.33797
0.991237	1.51013
0.991237	1.07159
0.991237	1.28784
0.991237	0.79867
0.991237	0.911304
0.991237	0.626005
0.991237	0.735936
0.991237	0.129714
0.991237	0.245876
0.991237	0.353819
0.991237	0.511888
0.991237	0.192566
0.991237	0.862819
0.991237	1.46722
0.991237	1.24875
0.991237	1.40999
0.991237	1.68431
0.991237	1.43553
0.991237	1.21679
0.991237	1.68401
0.991237	2.0094
0.991237	1.76347
0.991237	1.26901
0.991237	1.59049
0.991237	1.10281
0.991237	1.18461
0.991237	1.35289
0.991237	1.52894
0.991237	1.41739
-1.88132	1.10618
-1.88132	1.1012
-1.88132	1.11127
-1.88132	0.850323
-1.88132	0.771698
-1.88132	0.422335
-1.88132	0.414644
-1.88132	0.305279
-1.88132	0.168945
-1.88132	0.154695
-1.88132	0.0444191
-1.88132	0.235175
-1.88132	0.341614
-3.49568	0.289288
-3.49568	0.290026
-3.49568	0.374858
-3.49568	0.211137
-3.49568	0.269336
-3.49568	0.221121
-3.49568	0.237331
-3.49568	0.282859
-3.49568	0.274159
-3.49568	0.393125
-3.49568	0.49618
-3.49568	0.233012
-3.49568	-0.108949
-3.49568	-0.536117
-3.49568	-0.756106
0.684358	-0.511954
0.684358	-0.357859
0.684358	-0.320598
0.684358	-0.202643
0.684358	-0.353125
0.684358	-0.397965
0.684358	-0.0186593
0.684358	-0.698838
0.684358	-0.764116
0.684358	-0.871132
0.684358	-0.687033
0.684358	-0.250436
0.684358	-0.263228
2.7322	-0.158415
2.7322	-0.281604
2.7322	-0.26821
2.7322	-0.218494
2.7322	-0.252867
2.7322	-0.0618618
2.7322	-0.150873
2.7322	0.147013
2.7322	-0.0590558
2.7322	-0.131842
2.7322	-0.333643
2.7322	-0.193811
2.7322	0.71431
0.463572	-0.220206
0.463572	0.0607017
0.463572	0.144934
0.463572	0.271517
0.463572	0.267137
0.463572	0.42305
0.463572	0.117061
0.463572	0.0601936
0.463572	0.30638
0.463572	0.0441628
0.463572	0.188761
0.463572	0.44015
0.463572	0.207033
0.463572	-0.0874502
2.26744	0.184214
2.26744	0.184707
2.26744	0.164199
2.26744	0.151418
2.26744	0.709057
2.26744	0.436585
2.26744	0.477962
2.26744	0.704821
2.26744	0.106361
2.26744	0.28184
2.26744	0.369429
2.26744	0.427738
2.26744	0.546714
-0.620989	0.414992
-0.620989	0.452975
-0.620989	0.379897
-0.620989	0.141124
-0.620989	0.344731
-0.620989	0.142471
-0.620989	0.132685
-0.620989	-0.00773747
-0.620989	0.104058
-0.620989	0.364711
-0.620989	0.418747
-0.620989	-0.0495422
-0.620989	0.205297
-0.620989	0.268768
1.8083	0.076027
1.8083	0.0962808
1.8083	0.314113
1.8083	0.183945
1.8083	0.256021
1.8083	-0.00512501
1.8083	-0.0446243
1.8083	-0.434714
1.8083	-0.44438
1.8083	-0.554355
1.8083	-0.542453
1.8083	-0.555378
1.8083	-0.346139
4.16122	-0.590288
4.16122	-0.6135
4.16122	-0.539663
4.16122	-0.442141
4.16122	-0.194894
4.16122	-0.077552
4.16122	0.267117
4.16122	0.106934
4.16122	0.50498
4.16122	0.635412
4.16122	0.733829
4.16122	0.689574
4.16122	0.728817
-1.88132	0.376528
-1.88132	0.421092
-1.88132	0.184196
-1.88132	0.0650857
-1.88132	-0.0622191
-1.88132	-0.226339
-1.88132	-0.538297
-1.88132	-0.236954
-1.88132	-0.315026
-1.88132	-0.26105
-1.88132	-0.101344
-1.88132	-0.0320725
-1.88132	0.0848496
-1.88132	-0.183867
-0.834107	0.566718
-0.834107	-0.459009
-0.834107	-0.628811
-0.834107	-0.680693
-0.834107	-0.637257
-0.834107	-0.447648
-0.834107	-0.277544
-0.834107	0.000801594
-0.834107	-0.270333
-0.834107	-0.212995
-0.834107	0.170596
-0.834107	0.106219
-0.834107	-0.0153245
-1.67429	0.293865
-1.67429	0.0621304
-1.67429	0.0994634
-1.67429	0.12777
-1.67429	-0.000511076
-1.67429	-0.0752995
-1.67429	-0.0145253
-1.67429	-0.620194
-1.67429	-0.535157
-1.67429	-0.442839
-1.67429	-0.50566
-1.67429	-0.557373
-1.67429	-0.443425
-1.67429	-0.444564
-0.406621	-0.587552
-0.406621	-0.471895
-0.406621	-0.331386
-0.406621	-0.229556
-0.406621	-0.425474
-0.406621	0.126689
-0.406621	0.20062
-0.406621	0.212931
-0.406621	0.165959
-0.406621	-0.00265018
-0.406621	0.210258
-0.406621	-0.294095
-0.406621	-0.0977843
-0.406621	-0.280547
-2.89887	-0.257788
-2.89887	-0.329949
-2.89887	-0.303467
-2.89887	-0.329112
-2.89887	-0.188012
-2.89887	-0.252927
-2.89887	-0.391641
-2.89887	0.0978774
-2.89887	0.0724838
-2.89887	0.335674
-2.89887	0.448622
-2.89887	0.601935
-2.89887	0.416127
-2.89887	0.292791
-1.67429	0.243506
-1.67429	-0.325627
-1.67429	0.125333
-1.67429	-0.352937
-1.67429	-0.454623
-1.67429	-0.448918
-1.67429	-0.401727
-1.67429	-0.863329
-1.67429	-0.326724
-1.67429	-0.37349
-1.67429	-0.634958
-1.67429	-0.0472416
-1.67429	-0.132557
-1.67429	-0.294523
-4.08252	-0.353953
-4.08252	-0.243222
-4.08252	-0.395081
-4.08252	-0.491338
-4.08252	-0.153688
-4.08252	-0.302126
-4.08252	-0.293857
-4.08252	-0.438621
-4.08252	-0.576143
-4.08252	-0.783313
-4.08252	-0.938673
-4.08252	-1.1477
-4.08252	-0.613452
-4.08252	0.427907
0.906462	-0.217081
0.906462	0.0749015
0.906462	0.0358381
0.906462	-0.331155
0.906462	-0.2685
0.906462	-0.451985
0.906462	-0.229967
0.906462	-0.493292
0.906462	-0.222291
0.906462	-0.0373616
0.906462	-0.0312959
0.906462	0.0249691
0.906462	0.0952649
0.906462	0.220727
-0.834107	0.0403473
-0.834107	-0.240274
-0.834107	-0.305518
-0.834107	0.36129
-0.834107	-0.534137
-0.834107	-1.23727
-0.834107	-0.9045
-0.834107	-1.10537
-0.834107	-1.03964
-0.834107	-1.086
-0.834107	-1.08946
-0.834107	-1.25054
-0.834107	-0.968
3.20267	-0.918533
3.20267	-1.04354
3.20267	-0.735624
3.20267	-0.562321
3.20267	-0.326518
3.20267	0.0755465
3.20267	0.230436
3.20267	0.928956
3.20267	0.662839
3.20267	0.48892
3.20267	0.0314102
3.20267	0.154427
3.20267	-0.089837
0.0259087	-0.110706
0.0259087	0.0510912
0.0259087	0.123133
0.0259087	-0.00364189
0.0259087	0.0941159
0.0259087	-0.115026
0.0259087	-0.216519
0.0259087	-0.194522
0.0259087	-0.384447
0.0259087	-0.249415
0.0259087	-0.223962
0.0259087	-0.398528
0.0259087	-0.365527
0.0259087	-0.582553
-1.04599	-0.873591
-1.04599	-0.996793
-1.04599	-0.996071
-1.04599	-0.646708
-1.04599	-0.609711
-1.04599	-0.343206
-1.04599	-0.177483
-1.04599	-0.162861
-1.04599	-0.244614
-1.04599	-0.0655185
-1.04599	0.0335145
-1.04599	0.112184
-1.04599	0.0635863
-1.04599	-0.0883205
-0.190992	-0.0113337
-0.190992	-0.223534
-0.190992	-0.437454
-0.190992	-0.327938
-0.190992	0.326411
-0.190992	-0.294146
-0.190992	-0.371518
-0.190992	-0.348879
-0.190992	-0.485113
-0.190992	-0.485148
-0.190992	-0.317116
-0.190992	0.0965968
-0.190992	-0.432833
-3.09894	-0.513649
-3.09894	0.319917
-3.09894	-0.0877776
-3.09894	0.000436687
-3.09894	-0.256173
-3.09894	0.0463729
-3.09894	-0.372866
-3.09894	-0.553692
-3.09894	-0.424748
-3.09894	-0.447855
-3.09894	-0.0951949
-3.09894	-0.289569
-3.09894	-0.247
-3.09894	-0.0471823
4.4046	0.139263
4.4046	0.0631428
4.4046	0.243319
4.4046	0.194492
4.4046	0.373764
4.4046	0.251209
4.4046	0.375708
4.4046	0.454572
4.4046	0.152975
4.4046	-0.115659
4.4046	-0.075644
4.4046	-0.205982
4.4046	-0.426631
4.4046	-0.380186
4.4046	-0.550046
4.4046	-0.540066
4.4046	-0.400894
4.4046	0.0143734
4.4046	-0.0767192
4.4046	-0.0215154
4.4046	0.0292113
4.4046	0.413161
4.4046	0.392656
4.4046	0.442503
4.4046	0.340472
4.4046	0.0913473
1.35467	-0.0932581
1.35467	-0.342321
1.35467	-0.150292
1.35467	0.251397
1.35467	-0.145033
1.35467	0.350613
1.35467	0.278226
1.35467	0.396699
1.35467	0.00775453
1.35467	0.000690754
1.35467	0.187604
1.35467	0.491281
1.35467	0.00241849
-0.620989	0.118373
-0.620989	0.264755
-0.620989	0.277106
-0.620989	0.276314
-0.620989	0.347922
-0.620989	0.331493
-0.620989	0.182798
-0.620989	0.126006
-0.620989	0.00660938
-0.620989	0.547687
-0.620989	0.546606
-0.620989	0.431912
-0.620989	0.688281
-0.620989	0.20362
0.906462	0.214389
0.906462	0.104666
0.906462	0.31542
0.906462	0.185296
0.906462	-0.0816053
0.906462	0.0560038
0.906462	0.515021
0.906462	-0.1676
0.906462	0.0230836
0.906462	0.104983
0.906462	0.196569
0.906462	-0.016712
0.906462	0.288316
-4.84988	0.645826
-4.84988	0.804747
-4.84988	1.06677
-4.84988	1.04514
-4.84988	0.864184
-4.84988	0.739548
-4.84988	0.783497
-4.84988	0.974622
-4.84988	0.409831
-4.84988	0.0747759
-4.84988	-0.0700285
-4.84988	-0.193375
-4.84988	-0.144799
-4.84988	-0.00794654
-4.84988	-0.273087
0.244093	0.269522
0.244093	-0.0065201
0.244093	0.106452
0.244093	0.19946
0.244093	-0.15722
0.244093	0.362003
0.244093	0.588247
0.244093	0.614529
0.244093	0.316217
0.244093	-0.089364
0.244093	0.0045175
0.244093	-0.603462
0.244093	-0.539002
6.1518	-0.521059
6.1518	-0.394774
6.1518	-0.566619
6.1518	-0.869234
6.1518	-0.522709
6.1518	-0.422732
6.1518	-0.420648
6.1518	0.076672
6.1518	0.299509
6.1518	0.308102
6.1518	0.435193
6.1518	0.869508
6.1518	0.548885
-2.69768	0.238491
-2.69768	0.260344
-2.69768	-0.10835
-2.69768	-0.206004
-2.69768	-0.338184
-2.69768	-0.0613307
-2.69768	0.686656
-2.69768	0.239368
-2.69768	0.112015
-2.69768	0.119707
-2.69768	0.161672
-2.69768	0.0380339
-2.69768	0.202431
-2.69768	0.11703
-1.46607	0.539214
-1.46607	0.720604
-1.46607	0.299986
-1.46607	0.490046
-1.46607	0.114457
-1.46607	0.224276
-1.46607	-0.0757702
-1.46607	-0.138559
-1.46607	-0.0721275
-1.46607	0.200655
-1.46607	0.16685
-1.46607	0.586945
-1.46607	0.611644
-1.46607	0.452098
-1.67429	0.126131
-1.67429	-0.302278
-1.67429	-0.256703
-1.67429	0.086749
-1.67429	0.212826
-1.67429	0.328759
-1.67429	0.555461
-1.67429	0.503507
-1.67429	0.429274
-1.67429	0.0951228
-1.67429	-0.229641
-1.67429	-0.295642
-1.67429	-0.275928
-1.67429	-0.220543
2.49911	-0.376057
2.49911	-0.334956
2.49911	-0.17554
2.49911	-0.373873
2.49911	-0.434072
2.49911	-0.221872
2.49911	0.0026261
2.49911	-0.0749037
2.49911	-0.0197347
2.49911	-0.116925
2.49911	0.0119466
2.49911	-0.267337
2.49911	-0.223869
4.89595	-0.335036
4.89595	-0.382768
4.89595	-0.0431903
4.89595	0.148674
4.89595	0.257991
4.89595	0.460071
4.89595	0.438624
4.89595	0.280498
4.89595	0.366678
4.89595	0.200291
4.89595	0.232674
4.89595	0.404195
4.89595	0.316866
-2.89887	0.349867
-2.89887	0.473649
-2.89887	0.258033
-2.89887	-0.0465971
-2.89887	-0.076228
-2.89887	-0.248809
-2.89887	-0.280761
-2.89887	0.000494556
-2.89887	0.137152
-2.89887	0.336018
-2.89887	0.361894
-2.89887	0.413019
-2.89887	-0.0139899
-2.89887	0.279263
1.35467	0.291501
1.35467	0.0751476
1.35467	0.0523766
1.35467	0.113718
1.35467	0.266708
1.35467	0.123831
1.35467	0.0883274
1.35467	0.319412
1.35467	0.179457
1.35467	0.329666
1.35467	0.509361
1.35467	0.574495
1.35467	0.518267
-0.406621	0.760074
-0.406621	0.76975
-0.406621	1.02225
-0.406621	0.574407
-0.406621	0.828377
-0.406621	0.798674
-0.406621	0.560585
-0.406621	0.544602
-0.406621	0.322327
-0.406621	0.0771989
-0.406621	0.210114
-0.406621	0.0691991
-0.406621	0.145357
-3.6445	-0.275564
-3.6445	-0.161081
-0.818617	-0.0133272
-0.818617	1.01971
-0.818617	0.208026
-0.818617	0.197488
-0.818617	0.112887
-0.818617	0.177626
-0.818617	0.180998
-0.818617	0.22158
-0.818617	0.336933
-0.818617	0.735921
-0.818617	0.97457
-0.818617	0.789433
-0.818617	1.20229
-3.83794	0.434124
-3.83794	0.259362
-3.83794	-0.0479264
-3.83794	-0.261595
-3.83794	-0.46998
-3.83794	-0.986158
-3.83794	-0.971386
-3.83794	-0.447851
-3.83794	-0.112255
-3.83794	0.0205053
-3.83794	0.242962
-3.83794	0.382131
-3.83794	0.632722
-3.83794	0.424627
-3.83794	0.430728
-1.85381	0.663459
-1.85381	0.409785
-1.85381	0.19341
-1.85381	0.328526
-1.85381	0.232966
-1.85381	0.0524417
-1.85381	-0.0570181
-1.85381	0.464421
-1.85381	0.490407
-1.85381	0.614692
-1.85381	0.638653
-1.85381	0.626412
-1.85381	0.479463
-1.85381	0.0935617
0.901591	0.340637
0.901591	0.468473
0.901591	0.0523641
0.901591	0.0577826
0.901591	-0.350804
0.901591	-0.029341
0.901591	-0.0436258
0.901591	-0.578808
0.901591	-0.224631
0.901591	-0.571731
0.901591	-0.176646
0.901591	0.0880041
0.901591	-0.185008
6.08269	0.0113564
6.08269	-0.130789
6.08269	-0.276411
6.08269	0.587965
6.08269	-0.127587
6.08269	-0.0984168
6.08269	0.00207335
6.08269	-0.101923
6.08269	0.192118
6.08269	-0.232114
6.08269	-0.845572
6.08269	-0.529258
6.08269	-0.46586
-0.818617	-0.747332
-0.818617	-0.842286
-0.818617	-0.843549
-0.818617	-0.841791
-0.818617	-0.294488
-0.818617	-0.731476
-0.818617	-0.213441
-0.818617	-0.207517
-0.818617	-0.13124
-0.818617	0.0774591
-0.818617	-0.0926074
-0.818617	-0.0540147
-0.818617	0.0554424
-0.818617	0.0677027
2.24632	0.0186716
2.24632	0.04765
2.24632	0.193058
2.24632	0.0182758
2.24632	-0.194753
2.24632	-0.0489845
2.24632	-0.0634267
2.24632	-0.108967
2.24632	0.122008
2.24632	0.146113
2.24632	0.281182
2.24632	0.599696
2.24632	0.742467
1.12238	0.715315
1.12238	0.613715
1.12238	0.457344
1.12238	0.759576
1.12238	0.0287629
1.12238	-0.187471
1.12238	-0.302816
1.12238	-0.667632
1.12238	-0.699474
1.12238	-0.158529
1.12238	-0.52581
1.12238	-0.312163
1.12238	-0.535952
2.01882	-0.556915
2.01882	-0.56305
2.01882	-0.314852
2.01882	-0.598623
2.01882	-0.229562
2.01882	-0.38167
2.01882	-0.245373
2.01882	0.0211888
2.01882	-0.268143
2.01882	0.0652529
2.01882	0.196516
2.01882	0.294805
2.01882	0.00905735
2.01882	-0.135616
-3.05767	-0.0357507
-3.05767	-0.214951
-3.05767	0.170927
-3.05767	0.117804
-3.05767	0.00470917
-3.05767	-0.051605
-3.05767	-0.199527
-3.05767	-0.431535
-3.05767	-0.472479
-3.05767	-0.313077
-3.05767	-0.462947
-3.05767	-0.201442
-3.05767	-0.481144
-3.05767	-0.927927
-1.64915	-0.69565
-1.64915	-0.353363
-1.64915	-0.251367
-1.64915	-0.351859
-1.64915	-0.39284
-1.64915	-0.14634
-1.64915	-0.400313
-1.64915	-0.335216
-1.64915	-0.253222
-1.64915	-0.269171
-1.64915	-0.518669
-1.64915	-0.718254
-1.64915	-0.526358
-1.64915	-0.721105
-2.46086	-0.411204
-2.46086	-0.409986
-2.46086	-0.413848
-2.46086	-0.425594
-2.46086	-0.0374539
-2.46086	0.022481
-2.46086	0.408163
-2.46086	0.165057
-2.46086	0.12321
-2.46086	-0.00106769
-2.46086	-0.0237343
-2.46086	-0.387323
-2.46086	-0.312141
-2.46086	-0.475276
-1.64915	-0.758529
-1.64915	-0.832422
-1.64915	-0.951171
-1.64915	-1.25204
-1.64915	-1.40296
-1.64915	-1.26951
-1.64915	-0.835569
-1.64915	-0.413022
-1.64915	-0.116263
-1.64915	-0.297062
-1.64915	-0.284711
-1.64915	-0.185986
-1.64915	-0.0400508
-1.64915	0.0585735
6.33545	0.0132599
6.33545	-0.0393341
6.33545	0.616776
6.33545	0.138229
6.33545	0.201122
6.33545	0.0355677
6.33545	0.0974973
6.33545	-0.0125519
6.33545	-0.248076
6.33545	-0.219879
6.33545	-0.210225
6.33545	-0.260459
6.33545	-0.408055
0.463927	-0.558069
0.463927	-0.27514
0.463927	-0.364079
0.463927	-0.258581
0.463927	-0.167743
0.463927	-0.328481
0.463927	-0.369387
0.463927	-0.105318
0.463927	-0.242912
0.463927	-0.262371
0.463927	-0.275947
0.463927	-0.531904
0.463927	-0.00820101
-4.97637	-0.241029
-4.97637	-0.185103
-4.97637	-0.168136
-4.97637	-0.17778
-4.97637	-0.144601
-4.97637	-0.269824
-4.97637	-0.1741
-4.97637	-0.130908
-4.97637	-0.0866919
-4.97637	-0.839659
-4.97637	-1.10922
-4.97637	-1.23453
-4.97637	-1.35824
-4.97637	-1.13322
-4.97637	-0.890283
-1.02805	-0.697757
-1.02805	-0.501704
-1.02805	-0.30428
-1.02805	0.00892993
-1.02805	0.194402
-1.02805	0.363517
-1.02805	0.375033
-1.02805	0.202524
-1.02805	0.329019
-1.02805	0.516571
-1.02805	0.501056
-1.02805	0.208002
-1.02805	-0.38773
-1.02805	0.040109
-1.85381	-0.212639
-1.85381	-0.221508
-1.85381	-0.136166
-1.85381	-0.610863
-1.85381	-0.823556
-1.85381	-1.00138
-1.85381	-0.951596
-1.85381	-0.447041
-1.85381	-0.739895
-1.85381	-0.721674
-1.85381	-0.374873
-1.85381	-0.376076
-1.85381	-0.572232
-1.85381	-0.386895
0.901591	-0.412818
0.901591	-0.493924
0.901591	-0.346761
0.901591	0.00292846
0.901591	0.202748
0.901591	-0.0298253
0.901591	0.112826
0.901591	0.119651
0.901591	0.180126
0.901591	0.470167
0.901591	0.362958
0.901591	0.974031
0.901591	0.836915
-1.85381	1.01614
-1.85381	0.893485
-1.85381	0.267196
-1.85381	0.068582
-1.85381	0.192516
-1.85381	-0.197865
-1.85381	-0.463309
-1.85381	-0.639429
-1.85381	-0.720735
-1.85381	-0.575001
-1.85381	-0.598261
-1.85381	-0.66889
-1.85381	-0.394265
-1.85381	-0.26454
2.24632	-0.267894
2.24632	-0.175945
2.24632	0.254834
2.24632	0.392899
2.24632	0.417629
2.24632	0.506964
2.24632	0.473132
2.24632	0.126382
2.24632	0.188213
2.24632	0.398319
2.24632	0.237712
2.24632	0.113224
2.24632	0.148067
0.247027	0.111603
0.247027	0.127813
0.247027	0.0794318
0.247027	-0.0266213
0.247027	0.0923548
0.247027	0.187165
0.247027	0.431461
0.247027	0.539018
0.247027	0.528946
0.247027	0.193158
0.247027	-0.143266
0.247027	-0.477286
0.247027	-0.256241
0.247027	-0.263353
0.682112	-0.142509
0.682112	-0.0019021
0.682112	0.238353
0.682112	0.395359
0.682112	-0.288345
0.682112	-0.0632812
0.682112	-0.331734
0.682112	-0.117766
0.682112	-0.079833
0.682112	-0.143052
0.682112	-0.102385
0.682112	-0.263494
0.682112	-0.482756
-3.83794	-0.428127
-3.83794	-0.402709
-3.83794	-0.0729896
-3.83794	-0.0305078
-3.83794	0.242507
-3.83794	0.395521
-3.83794	0.443999
-3.83794	0.560569
-3.83794	0.657439
-3.83794	0.197486
-3.83794	0.252015
-3.83794	0.292488
-3.83794	0.391751
-3.83794	0.371748
-3.83794	0.385899
-1.85381	0.278305
-1.85381	0.136363
-1.85381	-0.227455
-1.85381	0.0521062
-1.85381	-0.0784134
-1.85381	0.109185
-1.85381	-0.402428
-1.85381	0.0433249
-1.85381	-0.196796
-1.85381	-0.402425
-1.85381	-0.359679
-1.85381	-0.932796
-1.85381	-0.518348
-1.85381	-0.333817
0.901591	-0.492945
0.901591	0.149758
0.901591	-0.103383
0.901591	-0.568761
0.901591	-0.721482
0.901591	-0.820323
0.901591	-1.23892
0.901591	-0.973863
0.901591	-0.530666
0.901591	-0.530158
0.901591	-0.147083
0.901591	0.425254
0.901591	0.733171
-3.6445	0.558398
-3.6445	0.470207
-3.6445	0.440165
-3.6445	0.410013
-3.6445	0.261871
-3.6445	0.655221
-3.6445	0.627551
-3.6445	0.699468
-3.6445	0.489676
-3.6445	0.0668399
-3.6445	-0.16605
-3.6445	-0.043787
-3.6445	-0.253604
-3.6445	-0.23963
-3.6445	-0.0210032
2.24632	0.107564
2.24632	-0.15589
2.24632	-0.253275
2.24632	-0.111443
2.24632	-0.183186
2.24632	-0.121822
2.24632	0.0867674
2.24632	-0.100724
2.24632	-0.209615
2.24632	-0.434113
2.24632	-0.0071825
2.24632	-0.407405
2.24632	-0.297418
0.247027	-0.164261
0.247027	0.0174905
0.247027	0.216682
0.247027	-0.246625
0.247027	0.299677
0.247027	0.225325
0.247027	0.375966
0.247027	1.11169
0.247027	0.322926
0.247027	0.784968
0.247027	0.329891
0.247027	0.254839
0.247027	0.126376
0.247027	-0.206199
0.682112	0.00283393
0.682112	-0.0307222
0.682112	-0.380265
0.682112	0.283334
0.682112	-0.317787
0.682112	-0.245972
0.682112	-0.761691
0.682112	-0.500688
0.682112	-0.0506186
0.682112	-0.500268
0.682112	-0.34018
0.682112	-0.108709
0.682112	0.163595
1.34448	0.312287
1.34448	0.345865
1.34448	0.110488
1.34448	0.641927
1.34448	-0.0133912
1.34448	0.0558937
1.34448	0.248188
1.34448	0.128308
1.34448	0.432791
1.34448	0.273497
1.34448	0.385757
1.34448	0.382216
1.34448	0.195661
3.17021	0.221464
3.17021	-0.00465142
3.17021	0.91891
3.17021	-0.0875841
3.17021	-0.289311
3.17021	-0.498403
3.17021	-0.0849391
3.17021	-0.0448724
3.17021	0.383489
3.17021	0.589071
3.17021	0.658293
3.17021	0.667053
3.17021	0.762227
3.17021	0.983582
1.56791	0.864686
1.56791	0.822019
1.56791	0.85292
1.56791	0.220028
1.56791	0.15977
1.56791	-0.0572053
1.56791	-0.241353
1.56791	-0.134666
1.56791	-0.263835
1.56791	-0.409928
1.56791	-0.48067
1.56791	-0.0509978
1.56791	0.139061
3.40473	-0.162211
3.40473	0.251747
[truncated: 75,340 more rows]

## Sheet: Fig1d
Correlation coefficient values:	0.047978822 0.011596041 0.15264577 0.14238888 0.30850115 0.036445644 -0.014615856 -0.0044934526 0.06464861 0.011780723 0.121592365 -0.021827498 0.17415115 0.15846345 0.19346526 -0.0016292129 -0.10064356 0.14077118 0.017119775 0.12661983 0.09938068 0.012907946 -0.020471193 0.036564488 0.17499007 -0.11158641 0.10723784 0.18141188 0.15938509 0.09062736 0.053671945 0.12736985 0.09603334 0.04360612 0.…

## Sheet: Fig2a
0	0	0	0	0	0	0	0	0	0	0	0.563015	0.958986	1.25998	1.49365	1.67751	1.82329	1.93928	2.03151	2.10457	2.16198	2.20652	2.2404	2.26541	2.283	2.29438	2.30051	2.30223	2.30022	2.29505	2.28721	2.27711	2.2651	2.25147	2.23648	2.22035	2.20326	2.18537	2.16682	2.14773	2.12821	2.10833	2.08819	2.06784	2.04735	2.02676	2.00612	1.98546	1.96483	1.94424
0	0	0	0	0	0	0	0	0	0	0	-0.0682604	-0.103967	-0.125315	-0.138106	-0.145726	-0.15015	-0.152564	-0.1537	-0.154007	-0.153769	-0.153159	-0.152284	-0.151214	-0.14999	-0.148641	-0.147187	-0.145643	-0.14402	-0.14233	-0.140582	-0.138785	-0.136948	-0.135078	-0.133184	-0.131272	-0.129349	-0.127421	-0.125494	-0.123574	-0.121663	-0.119768	-0.117891	-0.116037	-0.114207	-0.112404	-0.110632	-0.10889	-0.107182	-0.105508
0	1	2	3	4	5	6	7	8	9	10	11	12	13	14	15	16	17	18	19	20	21	22	23	24	25	26	27	28	29	30	31	32	33	34	35	36	37	38	39	40	41	42	43	44	45	46	47	48	49
time (ms)	0	1	2	3	4	5	6	7	8	9	10	11	12	13	14	15	16	17	18	19	20	21	22	23	24	25	26	27	28	29	30	31	32	33	34	35	36	37	38	39	40	41	42	43	44	45	46	47	48
mean filter (spk/s)	0	0	0	0	0	0	0	0	0	0	0	0.563015	0.958986	1.25998	1.49365	1.67751	1.82329	1.93928	2.03151	2.10457	2.16198	2.20652	2.2404	2.26541	2.283	2.29438	2.30051	2.30223	2.30022	2.29505	2.28721	2.27711	2.2651	2.25147	2.23648	2.22035	2.20326	2.18537	2.16682	2.14773	2.12821	2.10833	2.08819	2.06784	2.04735	2.02676	2.00612	1.98546	1.96483
SEM (spk/s)	0	0	0	0	0	0	0	0	0	0	0	0.0682604	0.103967	0.125315	0.138106	0.145726	0.15015	0.152564	0.1537	0.154007	0.153769	0.153159	0.152284	0.151214	0.14999	0.148641	0.147187	0.145643	0.14402	0.14233	0.140582	0.138785	0.136948	0.135078	0.133184	0.131272	0.129349	0.127421	0.125494	0.123574	0.121663	0.119768	0.117891	0.116037	0.114207	0.112404	0.110632	0.10889	0.107182
[truncated: 1,452 more columns]

## Sheet: Fig2b
Monkey I		Monkey I
tau_- [s]	tau_+ [s]	tau_- [s]	tau_+ [s]
0.0111626	0.117714	0.00482576	0.0838968
0.00689708	0.0987985	0.00720178	0.0720034
0.0083656	0.105017	0.0054925	0.0931878
0.00732827	0.137277	0.00732224	0.0844066
0.0109622	0.0776358	0.00371672	0.140185
0.00372241	0.157685	0.00551847	0.0926484
0.00420936	0.1168	0.00833286	0.0411756
0.00695952	0.0822655	0.00329846	0.0750191
0.00671827	0.0846406	0.00129501	0.0838886
0.00701709	0.0788961	0.00126098	0.0902483
0.0061625	0.196543	0.00145764	0.0866213
0.00415494	0.0856296	0.00257511	0.229568
0.00614231	0.111112	0.0107799	0.0533854
0.00624131	0.0914103	0.00404404	0.124748
0.00252243	0.0408396	0.00343696	0.13911
0.00573739	0.0724623	0.00309524	0.0555238
0.00619596	0.151539	0.00431918	0.0604051
0.00527811	0.148204	0.000156448	0.0940825
0.00404438	0.142844	0.00343511	0.287781
0.00957802	0.0526059	0.0105034	0.793821
0.00690525	0.0801635	0.00301879	0.10033
0.00662294	0.120292	0.00601837	0.0845536
0.0055076	0.0832193	0.012467	0.0416875
0.00588732	0.125067	0.00581596	0.0928888
0.00360548	0.195217	0.00374539	0.0974003
0.0081523	0.108013	0.00755124	0.0821871
0.00948939	0.102719	0.00515183	0.0802393
0.0143188	0.0768946	0.00543412	0.0735892
0.00861243	0.0984977

## Sheet: Fig2c
Actual eye pos (deg)	predicted eye pos (deg)
-9.75	-10.0215
-9.725	-9.96293
-9.7	-9.94765
-9.675	-9.9325
-9.675	-9.91749
-9.625	-9.90264
-9.625	-9.88793
-9.6	-9.87337
-9.6	-9.85896
-9.6	-9.8447
-9.575	-9.83059
-9.575	-9.81661
-9.575	-9.80278
-9.575	-9.79051
-9.575	-9.77886
-9.6	-9.7675
-9.6	-9.75631
-9.6	-9.74526
-9.575	-9.73433
-9.6	-9.72352
-9.575	-9.71281
-9.575	-9.70222
-9.55	-9.69173
-9.575	-9.68135
-9.575	-9.67108
-9.6	-9.66091
-9.6	-9.65084
-9.55	-9.64088
-9.55	-9.63102
-9.575	-9.62126
-9.575	-9.61325
-9.55	-9.6059
-9.575	-9.59883
-9.575	-9.59191
-9.575	-9.58507
-9.55	-9.57832
-9.55	-9.57164
-9.575	-9.56503
-9.575	-9.55849
-9.55	-9.55201
-9.6	-9.5456
-9.575	-9.53925
-9.6	-9.53297
-9.575	-9.52675
-9.575	-9.5206
-9.575	-9.51451
-9.575	-9.50848
-9.6	-9.50517
-9.55	-9.50282
-9.6	-9.50082
-9.6	-9.49896
-9.575	-9.49715
-9.625	-9.49538
-9.575	-9.49362
-9.6	-9.49189
-9.575	-9.49018
-9.6	-9.48848
-9.6	-9.48681
-9.6	-9.48514
-9.575	-9.4835
-9.55	-9.48187
-9.575	-9.48026
-9.575	-9.47867
-9.575	-9.47709
-9.575	-9.475
-9.575	-9.47276
-9.575	-9.47047
-9.575	-9.46819
-9.575	-9.46592
-9.6	-9.46367
-9.575	-9.46144
-9.6	-9.45924
-9.575	-9.45706
-9.575	-9.4549
-9.575	-9.45276
-9.575	-9.45064
-9.575	-9.44855
-9.6	-9.44647
-9.575	-9.44442
-9.6	-9.44239
-9.6	-9.44038
-9.575	-9.43839
-9.575	-9.44214
-9.6	-9.44785
-9.6	-9.4542
-9.6	-9.46074
-9.55	-9.46729
-9.6	-9.4738
-9.6	-9.48026
-9.6	-9.48666
-9.6	-9.49299
-9.55	-9.49926
-9.575	-9.50547
-9.6	-9.51161
-9.6	-9.51769
-9.6	-9.52371
-9.6	-9.52966
-9.6	-9.53556
-9.575	-9.5414
-9.6	-9.54717
-9.575	-9.53812
-9.575	-9.524
-9.6	-9.50821
-9.6	-9.49195
-9.6	-9.47563
-9.625	-9.4594
-9.575	-9.44331
-9.575	-9.42738
-9.575	-9.4116
-9.575	-9.39598
-9.575	-9.38053
-9.575	-9.36523
-9.575	-9.35008
-9.6	-9.33509
-9.55	-9.32025
-9.575	-9.30557
-9.575	-9.30627
-9.575	-9.3123
-9.6	-9.32013
-9.6	-9.32853
-9.575	-9.33708
-9.625	-9.34561
-9.6	-9.35409
-9.6	-9.3625
-9.575	-9.37082
-9.625	-9.37905
-9.6	-9.38721
-9.6	-9.39528
-9.575	-9.40327
-9.575	-9.41118
-9.625	-9.419
-9.625	-9.42675
-9.625	-9.43442
-9.575	-9.442
-9.575	-9.4428
-9.55	-9.44124
-9.575	-9.43888
-9.575	-9.43625
-9.6	-9.43355
-9.6	-9.43084
-9.55	-9.42814
-9.575	-9.42547
-9.55	-9.42282
-9.575	-9.4202
-9.575	-9.41761
-9.6	-9.41504
-9.575	-9.4125
-9.575	-9.40998
-9.55	-9.4075
-9.575	-9.40503
-9.55	-9.40259
-9.575	-9.40595
-9.575	-9.41129
-9.6	-9.41728
-9.575	-9.42346
-9.6	-9.42966
-9.625	-9.43583
-9.575	-9.44195
-9.575	-9.44801
-9.6	-9.454
-9.575	-9.45994
-9.575	-9.46582
-9.575	-9.47164
-9.575	-9.47739
-9.625	-9.48309
-9.575	-9.48873
-9.575	-9.49432
-9.575	-9.49984
-9.575	-9.50531
-9.55	-9.49824
-9.6	-9.48687
-9.575	-9.47409
-9.575	-9.4609
-9.55	-9.44766
-9.6	-9.43448
-9.55	-9.42142
-9.575	-9.40849
-9.575	-9.39568
-9.575	-9.383
-9.55	-9.37046
-9.575	-9.35803
-9.575	-9.34574
-9.575	-9.33357
-9.55	-9.32153
-9.55	-9.30961
-9.55	-9.29781
-9.55	-9.29363
-9.575	-9.29213
-9.575	-9.29155
-9.55	-9.29131
-9.55	-9.29118
-9.575	-9.29109
-9.55	-9.29102
-9.575	-9.29095
-9.575	-9.29088
-9.575	-9.29082
-9.575	-9.29075
-9.575	-9.29069
-9.575	-9.29063
-9.575	-9.29057
-9.575	-9.2905
-9.575	-9.29045
-9.6	-9.29039
-9.6	-9.29672
-9.6	-9.30522
-9.6	-9.31442
-9.6	-9.32381
-9.6	-9.33319
-9.575	-9.34251
-9.6	-9.35175
-9.575	-9.36089
-9.575	-9.36995
-9.575	-9.37891
-9.55	-9.38778
-9.575	-9.39657
-9.55	-9.40526
-9.6	-9.41386
-9.575	-9.42238
-9.575	-9.43081
-9.55	-9.43915
-9.575	-9.44741
-9.575	-9.45581
-9.575	-9.46421
-9.55	-9.47256
-9.575	-9.48082
-9.6	-9.48901
-9.575	-9.49712
-9.55	-9.50514
-9.575	-9.51308
-9.575	-9.52094
-9.575	-9.52872
-9.6	-9.53642
-9.6	-9.54405
-9.575	-9.55159
-9.575	-9.55906
-9.6	-9.56645
-9.6	-9.57377
-9.575	-9.58101
-9.6	-9.58818
-9.575	-9.59527
-9.575	-9.59747
-9.575	-9.59795
-9.575	-9.59784
-9.575	-9.59752
-9.575	-9.59713
-9.55	-9.59672
-9.55	-9.5963
-9.575	-9.59589
-9.575	-9.59548
-9.575	-9.59507
-9.575	-9.59467
-9.575	-9.59427
-9.575	-9.59387
-9.525	-9.59348
-9.575	-9.5931
-9.55	-9.59271
-9.55	-9.59233
-9.575	-9.59905
-9.575	-9.60817
-9.525	-9.61807
-9.6	-9.62818
-9.575	-9.63829
-9.55	-9.64833
-9.575	-9.65828
-9.55	-9.66813
-9.6	-9.67789
-9.575	-9.68755
-9.575	-9.69711
-9.575	-9.70657
-9.575	-9.71593
-9.55	-9.7252
-9.6	-9.73438
-9.575	-9.74346
-9.575	-9.75245
-9.575	-9.76135
-9.575	-9.77016
-9.6	-9.77102
-9.575	-9.76913
-9.575	-9.7663
-9.575	-9.76316
-9.575	-9.75993
-9.575	-9.7567
-9.575	-9.75348
-9.575	-9.75029
-9.575	-9.74714
-9.55	-9.74401
-9.55	-9.74092
-9.55	-9.73786
-9.575	-9.73483
-9.525	-9.73183
-9.575	-9.72885
-9.575	-9.72592
-9.575	-9.72301
-9.55	-9.72013
-9.575	-9.71904
-9.55	-9.71858
-9.575	-9.71834
-9.575	-9.71818
-9.575	-9.71805
-9.575	-9.71792
-9.575	-9.71781
-9.6	-9.71769
-9.55	-9.71758
-9.575	-9.71747
-9.575	-9.71735
-9.6	-9.71724
-9.575	-9.71713
-9.575	-9.71703
-9.6	-9.71692
-9.55	-9.71681
-9.6	-9.71671
-9.575	-9.7166
-9.575	-9.7165
-9.575	-9.7164
-9.55	-9.7163
-9.575	-9.7162
-9.55	-9.7161
-9.55	-9.716
-9.65	-9.71591
-9.525	-9.71581
-9.575	-9.71572
-9.575	-9.71562
-9.6	-9.71553
-9.575	-9.71544
-9.575	-9.71535
-9.575	-9.71526
-9.575	-9.71517
-9.575	-9.71508
-9.575	-9.715
-9.575	-9.72188
-9.575	-9.73112
-9.575	-9.74113
-9.575	-9.75133
-9.575	-9.76153
-9.6	-9.77167
-9.6	-9.78171
-9.625	-9.79166
-9.6	-9.80151
-9.575	-9.81125
-9.575	-9.8209
-9.575	-9.83045
-9.575	-9.8399
-9.575	-9.84926
-9.6	-9.85852
-9.575	-9.86768
-9.55	-9.87676
-9.55	-9.88574
-9.575	-9.89463
-9.6	-9.89621
-9.575	-9.89526
-9.575	-9.89343
-9.6	-9.8913
-9.575	-9.8891
-9.575	-9.88687
-9.6	-9.88466
-9.575	-9.88247
-9.575	-9.88029
-9.6	-9.87814
-9.575	-9.87601
-9.6	-9.8739
-9.575	-9.87181
-9.575	-9.86974
-9.6	-9.8677
-9.575	-9.86567
-9.575	-9.86367
-9.575	-9.86168
-9.6	-9.8534
-9.6	-9.843
-9.6	-9.83192
-9.575	-9.82068
-9.6	-9.80947
-9.575	-9.79834
-9.575	-9.78731
-9.575	-9.77638
-9.575	-9.76557
-9.6	-9.75487
-9.575	-9.74428
-9.575	-9.73379
-9.575	-9.72341
-9.6	-9.71314
-9.575	-9.70297
-9.575	-9.6929
-9.6	-9.68294
-9.575	-9.68551
-9.6	-9.69241
-9.6	-9.70076
-9.6	-9.70955
-9.625	-9.71845
-9.6	-9.72732
-9.625	-9.73612
-9.575	-9.74484
-9.625	-9.75347
-9.575	-9.76201
-9.575	-9.77047
-9.575	-9.77885
-9.6	-9.78713
-9.6	-9.79534
-9.6	-9.80346
-9.6	-9.81149
-9.575	-9.81945
-9.575	-9.82732
-9.575	-9.82723
-9.6	-9.82438
-9.575	-9.82059
-9.575	-9.8165
-9.6	-9.81234
-9.55	-9.80818
-9.65	-9.80404
-9.6	-9.79994
-9.6	-9.79589
-9.575	-9.79187
-9.575	-9.78789
-9.575	-9.78396
-9.6	-9.78006
-9.6	-9.77621
-9.6	-9.77239
-9.575	-9.76861
-9.6	-9.76487
-9.625	-9.76117
-9.6	-9.75673
-9.6	-9.75207
-9.625	-9.74735
-9.55	-9.74265
-9.575	-9.73799
-9.575	-9.73337
-9.6	-9.7288
-9.6	-9.72427
-9.6	-9.71979
-9.575	-9.71535
-9.575	-9.71096
-9.6	-9.70661
-9.55	-9.70231
-9.6	-9.69806
-9.575	-9.69384
-9.575	-9.68967
-9.575	-9.68554
-9.575	-9.68738
-9.55	-9.69128
-9.575	-9.69586
-9.575	-9.70064
-9.55	-9.70547
-9.575	-9.71028
-9.6	-9.71505
-9.55	-9.71978
-9.575	-9.72446
-9.525	-9.72909
-9.575	-9.73368
-9.575	-9.73822
-9.575	-9.74271
-9.575	-9.74716
-9.575	-9.75156
-9.575	-9.75592
-9.6	-9.76023
-9.575	-9.7645
-9.575	-9.7646
-9.6	-9.76324
-9.575	-9.7614
-9.6	-9.7594
-9.55	-9.75735
-9.6	-9.75531
-9.6	-9.75327
-9.575	-9.75126
-9.575	-9.74927
-9.6	-9.74729
-9.575	-9.74534
-9.575	-9.7434
-9.575	-9.74149
-9.575	-9.73959
-9.575	-9.73772
-9.575	-9.73586
-9.55	-9.73402
-9.55	-9.7322
-9.575	-9.7343
-9.55	-9.73774
-9.55	-9.74162
-9.575	-9.74563
-9.575	-9.74965
-9.575	-9.75366
-9.575	-9.75763
-9.55	-9.76156
-9.575	-9.76545
-9.575	-9.76931
-9.55	-9.77313
-9.575	-9.7769
-9.575	-9.78064
-9.55	-9.78434
-9.6	-9.788
-9.575	-9.79163
-9.575	-9.79522
-9.575	-9.79877
-9.55	-9.7931
-9.575	-9.78427
-9.55	-9.77441
-9.575	-9.76426
-9.575	-9.75407
-9.55	-9.74393
-9.55	-9.73389
-9.575	-9.72394
-9.575	-9.71409
-9.55	-9.70434
-9.575	-9.69468
-9.575	-9.68513
-9.55	-9.67567
-9.575	-9.66631
-9.55	-9.65705
-9.525	-9.64788
-9.575	-9.6388
-9.55	-9.63586
-9.55	-9.63506
-9.575	-9.63501
-9.55	-9.63522
-9.55	-9.63551
-9.575	-9.63584
-9.55	-9.63617
-9.6	-9.6365
-9.575	-9.63683
-9.575	-9.63716
-9.575	-9.63749
-9.55	-9.63781
-9.575	-9.63813
-9.55	-9.63844
-9.575	-9.63875
-9.575	-9.63906
-9.55	-9.63937
-9.575	-9.63967
-9.525	-9.63637
-9.575	-9.63184
-9.55	-9.62692
-9.575	-9.6219
-9.575	-9.61687
-9.575	-9.61188
-9.575	-9.60692
-9.575	-9.60202
-9.6	-9.59717
-9.55	-9.59236
-9.55	-9.58761
-9.575	-9.5829
-9.575	-9.57824
-9.55	-9.57363
-9.55	-9.56906
-9.575	-9.56455
-9.55	-9.56007
-9.575	-9.55037
-9.55	-9.53891
-9.525	-9.52693
-9.575	-9.51484
-9.525	-9.5028
-9.55	-9.49085
-9.55	-9.47902
-9.55	-9.4673
-9.55	-9.4557
-9.575	-9.44421
-9.55	-9.43285
-9.575	-9.4216
-9.55	-9.41046
-9.575	-9.39944
-9.575	-9.38853
-9.575	-9.37773
-9.575	-9.37098
-9.575	-9.36567
-9.625	-9.3609
-9.575	-9.35635
-9.6	-9.3519
-9.575	-9.34752
-9.6	-9.34319
-9.55	-9.3389
-9.575	-9.33466
-9.575	-9.33047
-9.6	-9.32632
-9.575	-9.32221
-9.6	-9.31814
-9.575	-9.31411
-9.575	-9.31012
-9.575	-9.30618
-9.55	-9.30227
-9.575	-9.29841
-9.55	-9.29458
-9.575	-9.29079
-9.575	-9.28705
-9.55	-9.28334
-9.575	-9.27966
-9.575	-9.27603
-9.55	-9.27243
-9.575	-9.26887
-9.55	-9.26534
-9.55	-9.26186
-9.55	-9.2584
-9.55	-9.25498
-9.575	-9.2516
-9.55	-9.24825
-9.55	-9.24494
-9.6	-9.24165
-9.55	-9.23619
-9.575	-9.23001
-9.55	-9.22362
-9.575	-9.21719
-9.55	-9.2108
-9.575	-9.20447
-9.6	-9.19819
-9.55	-9.19198
-9.575	-9.18583
-9.525	-9.17974
-9.575	-9.17371
-9.525	-9.16775
-9.575	-9.16185
-9.55	-9.156
-9.55	-9.15022
-9.575	-9.14449
-9.575	-9.13883
-9.575	-9.12729
-9.575	-9.11379
-9.575	-9.0997
-9.6	-9.0855
-9.575	-9.07135
-9.6	-9.05732
-9.575	-9.04342
-9.575	-9.02966
-9.55	-9.01604
-9.525	-9.00256
-9.55	-8.98921
-9.575	-8.976
-9.55	-8.96293
-9.575	-8.94999
-9.55	-8.93718
-9.6	-8.9245
-9.55	-8.91816
-9.575	-8.91406
-9.55	-8.91077
-9.625	-8.90777
-9.6	-8.9049
-9.575	-8.90209
-9.575	-8.89933
-9.575	-8.89659
-9.575	-8.89388
-9.575	-8.8912
-9.575	-8.88855
-9.55	-8.88593
-9.575	-8.88333
-9.55	-8.88076
-9.55	-8.87821
-9.6	-8.87569
-9.6	-8.87727
-9.575	-8.88025
-9.55	-8.8837
-9.55	-8.88729
-9.575	-8.89091
-9.575	-8.89451
-9.575	-8.89808
-9.65	-8.90161
-9.575	-8.90511
-9.575	-8.90858
-9.55	-8.91201
-9.55	-8.9154
-9.55	-8.91877
-9.55	-8.92209
-9.575	-8.92538
-9.575	-8.92864
-9.55	-8.93187
-9.55	-8.93506
-9.525	-8.94464
-9.575	-8.95638
-9.55	-8.96877
-9.55	-8.98132
-9.575	-8.99384
-9.525	-9.00626
-9.55	-9.01856
-9.55	-9.03075
-9.55	-9.04281
-9.6	-9.05475
-9.575	-9.06657
-9.575	-9.07827
-9.575	-9.08985
-9.575	-9.10131
-9.575	-9.11265
-9.55	-9.12388
-9.575	-9.13499
-9.575	-9.14599
-9.6	-9.1502
-9.575	-9.15202
-9.575	-9.15301
-9.575	-9.1537
-9.575	-9.15428
-9.575	-9.15482
-9.6	-9.15535
-9.575	-9.15586
-9.575	-9.15636
-9.575	-9.15687
-9.575	-9.15736
-9.6	-9.15785
-9.575	-9.15834
-9.575	-9.15882
-9.525	-9.1593
-9.55	-9.15977
-9.55	-9.16024
-9.55	-9.15883
-9.55	-9.15677
-9.575	-9.15451
-9.55	-9.1522
-9.575	-9.14988
-9.55	-9.14757
-9.575	-9.14528
-9.575	-9.14302
-9.575	-9.14078
-9.6	-9.13856
-9.55	-9.13636
-9.575	-9.13419
-9.575	-9.13204
-9.55	-9.12991
-9.55	-9.1278
-9.55	-9.12571
-9.575	-9.12364
-9.575	-9.12187
-9.55	-9.12021
-9.55	-9.1186
-9.55	-9.11702
-9.55	-9.11546
-9.55	-9.11391
-9.575	-9.11238
-9.575	-9.11087
-9.55	-9.10937
-9.55	-9.10789
-9.55	-9.10642
-9.525	-9.10497
-9.575	-9.10353
-9.525	-9.10211
-9.55	-9.1007
-9.525	-9.09931
-9.525	-9.09793
-9.55	-9.10414
-9.55	-9.11295
-9.525	-9.12259
-9.525	-9.13246
-9.55	-9.14235
-9.525	-9.15217
-9.5	-9.1619
-9.55	-9.17155
-9.525	-9.18109
-9.55	-9.19054
-9.525	-9.19989
-9.5	-9.20915
-9.525	-9.21831
-9.55	-9.22738
-9.55	-9.23636
-9.525	-9.24524
-9.525	-9.25404
-9.525	-9.26274
-9.5	-9.26072
-9.5	-9.255
-9.525	-9.24804
-9.5	-9.24069
-9.525	-9.23325
-9.475	-9.22584
-9.5	-9.21848
-9.525	-9.21119
-9.5	-9.20397
-9.5	-9.19683
-9.475	-9.18975
-9.475	-9.18275
-9.45	-9.17582
-9.45	-9.16897
-9.45	-9.16218
-9.475	-9.15546
-9.425	-9.14881
-9.425	-9.13839
-9.425	-9.12675
-9.375	-9.11476
-9.4	-9.10272
-9.4	-9.09075
-9.4	-9.07889
-9.375	-9.06714
-9.375	-9.0555
-9.35	-9.04398
-9.35	-9.03258
-9.325	-9.0213
-9.325	-9.01012
-9.325	-8.99907
-9.3	-8.98813
-9.3	-8.97729
-9.275	-8.96657
-9.3	-8.95348
-9.25	-8.93965
-9.275	-8.92566
-9.225	-8.91171
-9.275	-8.89786
-9.225	-8.88414
-9.2	-8.87055
-9.2	-8.8571
-9.175	-8.84379
-9.15	-8.83061
-9.15	-8.81757
-9.15	-8.80466
-9.15	-8.79188
-9.1	-8.77923
-9.1	-8.76672
-9.075	-8.75432
-9.05	-8.73215
-9.05	-8.70674
-9	-8.68037
-9	-8.65385
-8.975	-8.62745
-8.925	-8.60127
-8.9	-8.57534
-8.9	-8.54966
-8.875	-8.52425
-8.875	-8.49909
-8.875	-8.47419
-8.85	-8.44954
-8.825	-8.42514
-8.825	-8.40099
-8.8	-8.37132
-8.775	-8.33993
-8.775	-8.30815
-8.75	-8.27646
-8.725	-8.24499
-8.7	-8.21382
-8.675	-8.18296
-8.65	-8.1524
-8.65	-8.12216
-8.625	-8.09222
-8.6	-8.06259
-8.575	-8.03326
-8.55	-8.00423
-8.55	-7.9755
-8.525	-7.95019
-8.5	-7.92625
-8.475	-7.90293
-8.45	-7.87998
-8.4	-7.85731
-8.4	-7.83489
-8.4	-7.81271
-8.4	-7.79075
-8.325	-7.76902
-8.325	-7.74751
-8.3	-7.72622
-8.275	-7.70514
-8.25	-7.68429
-8.225	-7.66364
-8.175	-7.64006
-8.15	-7.61563
-8.125	-7.59107
-8.125	-7.56662
-8.075	-7.54237
-8	-7.51835
-8.05	-7.49457
-8	-7.47103
-8	-7.44773
-7.975	-7.42467
-7.925	-7.40184
-7.9	-7.37925
-7.875	-7.35689
-7.875	-7.33475
-7.825	-7.30785
-7.8	-7.27949
-7.8	-7.2508
-7.75	-7.22219
-7.725	-7.1938
-7.7	-7.16567
-7.65	-7.13781
-7.65	-7.11024
-7.625	-7.08295
-7.575	-7.05594
-7.55	-7.0292
-7.525	-7.00274
-7.5	-6.97654
-7.475	-6.95061
-7.45	-6.92495
-7.4	-6.89954
-7.4	-6.8744
-7.35	-6.84951
-7.3	-6.82488
-7.225	-6.80049
-7.25	-6.77636
-7.2	-6.75247
-7.2	-6.72882
-7.15	-6.70542
-7.125	-6.68225
-7.1	-6.65932
-7.05	-6.63663
-7	-6.60741
-7	-6.57612
-6.975	-6.54433
-6.925	-6.51257
-6.9	-6.48103
-6.85	-6.44978
-6.85	-6.41884
-6.825	-6.38821
-6.775	-6.35788
-6.775	-6.32787
-6.7	-6.29816
-6.7	-6.26876
-6.65	-6.23965
-6.625	-6.20446
-6.575	-6.16739
-6.55	-6.12991
-6.525	-6.09255
-6.5	-6.05547
-6.45	-6.01873
-6.425	-5.98236
-6.4	-5.94636
-6.35	-5.91072
-6.35	-5.87544
-6.325	-5.84052
-6.3	-5.80596
-6.275	-5.77175
-6.225	-5.73634
-6.2	-5.70074
-6.15	-5.66532
-6.125	-5.63019
-6.1	-5.5954
-6.075	-5.56096
-6.025	-5.52686
-6	-5.49311
-5.975	-5.45971
-5.95	-5.42664
-5.9	-5.39391
-5.875	-5.36152
-5.85	-5.33499
-5.825	-5.31068
-5.775	-5.28729
-5.725	-5.26438
-5.7	-5.24178
-5.675	-5.21945
-5.65	-5.19735
-5.625	-5.17548
-5.575	-5.15383
-5.55	-5.13241
-5.525	-5.1112
-5.5	-5.09021
-5.5	-5.06944
-5.4	-5.03156
-5.4	-4.98802
-5.375	-4.9428
-5.325	-4.89731
-5.3	-4.85201
-5.25	-4.80709
-5.225	-4.76259
-5.175	-4.71853
-5.15	-4.67492
-5.125	-4.63176
-5.1	-4.58903
-5.025	-4.55692
-5	-4.52871
-4.975	-4.50203
-4.925	-4.47605
-4.925	-4.4505
-4.875	-4.42526
-4.875	-4.40029
-4.8	-4.37559
-4.8	-4.35114
-4.725	-4.32694
-4.7	-4.30299
-4.7	-4.27928
-4.65	-4.24194
-4.625	-4.20013
-4.6	-4.15704
-4.575	-4.1138
-4.525	-4.07079
-4.55	-4.02815
-4.5	-3.98591
-4.45	-3.9441
-4.4	-3.90271
-4.375	-3.86174
-4.375	-3.82119
-4.35	-3.79167
-4.325	-3.76616
-4.3	-3.74221
-4.3	-3.71896
-4.2	-3.69611
-4.2	-3.67354
-4.15	-3.65123
-4.1	-3.62915
-4.1	-3.6073
-4.075	-3.58567
-4.05	-3.56426
-4	-3.54307
-3.975	-3.50697
-3.95	-3.46595
-3.9	-3.42349
-3.85	-3.38082
-3.85	-3.33836
-3.8	-3.29625
-3.775	-3.25455
-3.75	-3.21326
-3.7	-3.17238
-3.675	-3.13192
-3.625	-3.09188
-3.6	-3.06043
-3.575	-3.03218
-3.55	-3.00521
-3.5	-2.97887
-3.5	-2.95293
-3.475	-2.92729
-3.425	-2.90192
-3.4	-2.87683
-3.375	-2.85198
-3.35	-2.8274
-3.275	-2.80306
-3.225	-2.76809
-3.225	-2.72968
-3.225	-2.69032
-3.175	-2.6509
-3.15	-2.61172
-3.125	-2.57288
-3.075	-2.53442
-3.075	-2.49634
-3.025	-2.45865
-3	-2.42134
-3.025	-2.38441
-2.95	-2.3458
-2.95	-2.30685
-2.875	-2.26805
-2.875	-2.22956
-2.8	-2.19142
-2.8	-2.15367
-2.75	-2.11629
-2.7	-2.0793
-2.675	-2.04268
-2.65	-2.00644
-2.65	-1.97056
-2.6	-1.94739
-2.575	-1.92877
-2.575	-1.91185
-2.5	-1.89563
-2.475	-1.87976
-2.425	-1.86412
-2.425	-1.84866
-2.375	-1.83337
-2.325	-1.81823
-2.325	-1.80325
-2.3	-1.78842
-2.25	-1.76682
-2.2	-1.743
-2.225	-1.71858
-2.2	-1.69411
-2.125	-1.66979
-2.15	-1.64568
-2.125	-1.6218
-2.075	-1.59816
-2.05	-1.57476
-2	-1.55159
-1.975	-1.52867
-1.95	-1.49557
-1.9	-1.45916
-1.9	-1.42185
-1.825	-1.38448
-1.825	-1.34733
-1.775	-1.31051
-1.775	-1.27404
-1.725	-1.23794
-1.725	-1.2022
-1.675	-1.16683
-1.675	-1.13682
-1.625	-1.10886
-1.6	-1.08181
-1.575	-1.05524
-1.525	-1.02902
-1.5	-1.00309
-1.475	-0.977437
-1.425	-0.952049
-1.4	-0.926919
-1.375	-0.902047
-1.375	-0.877428
-1.3	-0.827735
-1.275	-0.769686
-1.275	-0.709128
-1.225	-0.648101
-1.225	-0.587318
-1.175	-0.527021
-1.15	-0.467292
-1.125	-0.408155
-1.1	-0.349616
-1.1	-0.323702
-1.025	-0.30926
-0.975	-0.298887
-0.925	-0.289992
-0.925	-0.281668
-0.85	-0.273597
-0.825	-0.265667
-0.775	-0.257838
-0.7	-0.250096
-0.7	-0.242436
-0.625	-0.234855
-0.625	-0.224728
-0.6	-0.213787
-0.525	-0.202637
-0.5	-0.191488
-0.45	-0.180413
-0.4	-0.169437
-0.375	-0.158568
-0.325	-0.147808
-0.3	-0.137158
-0.3	-0.126615
-0.25	-0.11618
-0.25	-0.0952864
-0.15	-0.0709081
-0.125	-0.0454846
-0.15	-0.0198676
-0.1	0.00564681
-0.025	0.0309566
0.025	0.0560278
0.025	0.0808502
0.1	0.105422
0.1	0.129744
0.125	0.164862
0.15	0.203485
0.15	0.243068
0.15	0.28272
0.225	0.322133
0.25	0.361203
0.275	0.399895
0.3	0.438199
0.325	0.476116
0.4	0.513646
0.425	0.554189
0.45	0.595506
0.475	0.636817
0.5	0.677853
0.55	0.718521
0.6	0.758792
0.625	0.79866
0.625	0.838123
0.675	0.877185
0.7	0.915849
0.75	0.942712
0.8	0.96531
0.775	0.986281
0.875	1.00655
0.9	1.02644
0.925	1.04607
0.95	1.06548
1.025	1.08468
1.025	1.10368
1.05	1.12249
1.1	1.14747
1.125	1.17441
1.175	1.20186
1.2	1.2293
1.225	1.25656
1.25	1.28357
1.275	1.31032
1.325	1.3368
1.325	1.36301
1.375	1.38896
1.375	1.41464
1.425	1.44006
1.45	1.46522
1.475	1.49012
1.525	1.51477
1.55	1.53917
1.575	1.56332
1.6	1.58723
1.625	1.61089
1.65	1.64022
1.7	1.67132
1.725	1.70284
1.75	1.73428
1.725	1.7655
1.8	1.79642
1.825	1.82704
1.85	1.85736
1.875	1.88736
1.925	1.91706
1.975	1.9546
2	1.9946
2.025	2.03519
2.05	2.07572
2.1	2.11595
2.125	2.15582
2.15	2.1953
2.175	2.23437
2.225	2.27306
2.25	2.31714
2.275	2.3628
2.325	2.4087
2.325	2.45438
2.375	2.49969
2.4	2.54456
2.425	2.58899
2.45	2.63297
2.5	2.6765
2.525	2.71474
2.55	2.75089
2.55	2.78608
2.575	2.82071
2.6	2.8549
2.65	2.88873
2.7	2.9222
2.725	2.95533
2.75	2.98812
2.775	3.02946
2.8	3.07349
2.825	3.11815
2.85	3.16275
2.9	3.20702
2.925	3.25089
2.95	3.29433
3	3.33733
3	3.38302
3.075	3.42934
3.1	3.47557
3.1	3.52147
3.15	3.56694
3.175	3.61197
3.225	3.65654
3.225	3.70067
3.25	3.74434
3.3	3.7765
3.3	3.80447
3.35	3.8308
3.4	3.85638
3.425	3.88154
3.45	3.90638
3.475	3.93095
3.525	3.95527
3.525	3.97933
3.525	4.00904
3.575	4.04052
3.6	4.07239
3.625	4.10419
3.65	4.13576
3.7	4.16704
3.725	4.198
3.775	4.22866
3.8	4.259
3.85	4.31497
3.85	4.37945
3.875	4.44644
3.925	4.51386
3.925	4.58098
3.95	4.64755
4	4.71349
4.025	4.77878
4.1	4.8237
4.125	4.86127
4.15	4.89605
4.2	4.92963
4.175	4.96257
4.225	4.99507
4.25	5.0272
4.275	5.05899
4.325	5.09261
4.35	5.12664
4.375	5.16059
4.45	5.19428
4.45	5.22766
4.525	5.26071
4.525	5.29342
4.55	5.32581
4.6	5.35787
4.625	5.37342
4.65	5.38316
4.65	5.39081
4.7	5.3977
4.7	5.40427
4.8	5.41069
4.775	5.41701
4.8	5.42326
4.85	5.42945
4.9	5.45617
4.95	5.48984
4.95	5.52568
5	5.56205
5.025	5.59835
5.05	5.63439
5.1	5.6701
5.125	5.70545
5.175	5.74159
5.175	5.77776
5.175	5.8137
5.25	5.84932
5.3	5.8846
5.35	5.91952
5.4	5.95409
5.425	5.98831
5.45	6.01992
5.475	6.05041
5.525	6.08032
5.55	6.10983
5.6	6.139
5.6	6.16787
5.625	6.19643
5.675	6.22471
5.7	6.25269
5.725	6.2873
5.775	6.32398
5.8	6.36112
5.825	6.39819
5.85	6.43498
5.875	6.47143
5.95	6.50752
5.95	6.54325
6	6.56625
6.025	6.58468
6.075	6.6014
6.1	6.61743
6.125	6.63311
6.15	6.64856
6.2	6.66383
6.225	6.67894
6.25	6.6939
6.275	6.7284
6.3	6.76945
6.35	6.81249
6.425	6.85594
6.4	6.89924
6.4	6.9422
6.475	6.98476
6.475	7.01722
6.55	7.04596
6.575	7.07323
6.6	7.09981
6.6	7.12597
6.65	7.15181
6.675	7.17737
6.7	7.20267
6.725	7.2277
6.775	7.25365
6.8	7.27974
6.825	7.30571
6.85	7.33147
6.9	7.35698
6.925	7.38223
6.95	7.40723
7	7.43198
7	7.45825
7.025	7.48487
7.075	7.51144
7.075	7.53781
7.15	7.56394
7.125	7.58981
7.175	7.61543
7.225	7.64078
7.225	7.66588
7.275	7.69071
7.325	7.7153
7.325	7.73964
7.35	7.76373
7.4	7.78757
7.4	7.81117
7.425	7.83453
7.475	7.87218
7.5	7.91453
7.525	7.95823
7.55	8.0021
7.55	8.04575
7.625	8.08902
7.65	8.13189
7.675	8.17432
7.725	8.2098
7.725	8.24264
7.75	8.27434
7.8	8.30544
7.825	8.33612
7.85	8.36646
7.875	8.39648
7.9	8.42746
7.925	8.45857
7.95	8.48953
8	8.52022
8	8.55062
8.05	8.58071
8.075	8.61051
8.1	8.64
8.125	8.67443
8.15	8.71035
8.175	8.74655
8.2	8.78261
8.225	8.81837
8.25	8.8538
8.25	8.88888
8.325	8.9236
8.325	8.95598
8.4	8.98733
8.425	9.01811
8.425	9.0485
8.45	9.07855
8.475	9.10828
8.475	9.1377
8.525	9.16682
8.575	9.19565
8.575	9.22418
8.575	9.25242
8.625	9.28037
8.65	9.30804
8.7	9.33543
8.725	9.36253
8.75	9.40401
8.775	9.45018
8.8	9.49769
8.825	9.54533
8.85	9.59271
8.875	9.63968
8.925	9.6862
8.925	9.73225
8.95	9.7574
8.975	9.77513
9.025	9.79018
9.05	9.80421
9.05	9.81778
9.075	9.83111
9.125	9.84426
9.15	9.86373
9.175	9.88526
9.225	9.90735
9.25	9.92949
9.25	9.95151
9.275	9.97334
9.325	9.99495
9.35	10.0164
9.375	10.0472
9.375	10.081
9.425	10.1157
9.45	10.1505
9.475	10.185
9.525	10.2193
9.55	10.2532
9.55	10.2868
9.55	10.3215
9.625	10.3563
9.65	10.3909
9.675	10.4253
9.7	10.4593
9.725	10.493
9.75	10.5264
9.775	10.5565
9.8	10.5854
9.825	10.6136
9.85	10.6413
9.875	10.6688
9.95	10.696
9.95	10.7229
10	10.7538
10.025	10.7859
10.025	10.8182
10.05	10.8504
10.1	10.8823
10.1	10.9139
10.125	10.9452
10.15	10.9761
10.175	11.0128
10.25	11.0511
10.225	11.0898
10.25	11.1283
10.3	11.1665
10.325	11.2044
10.35	11.2419
10.375	11.2837
10.4	11.3267
10.425	11.3698
10.475	11.4127
10.475	11.4552
10.525	11.4973
10.55	11.5389
10.575	11.5703
10.575	11.5979
10.625	11.624
10.65	11.6494
10.7	11.6744
10.725	11.6991
10.75	11.7235
10.775	11.7477
10.8	11.7716
10.825	11.7953
10.875	11.8187
10.925	11.8419
10.925	11.8648
10.95	11.8876
10.975	11.9064
11	11.9238
11.025	11.9406
11.075	11.9571
11.075	11.9734
11.125	11.9894
11.15	12.0053
11.175	12.021
11.175	12.0566
11.2	12.0987
11.25	12.1429
11.25	12.1875
11.3	12.2319
11.275	12.2759
11.325	12.3196
11.325	12.3414
11.4	12.3556
11.425	12.367
11.4	12.3773
11.45	12.3872
11.5	12.3969
11.525	12.4065
11.55	12.4203
11.55	12.4354
11.575	12.4509
11.575	12.4664
11.6	12.4818
11.65	12.4971
11.675	12.5123
11.7	12.5216
11.7	12.5288
11.725	12.5352
11.775	12.5413
11.8	12.5473
11.8	12.5531
11.85	12.5589
11.85	12.5647
11.9	12.5899
11.9	12.6216
11.95	12.6555
11.925	12.6898
12	12.7241
12	12.7581
12.025	12.7919
12.05	12.822
12.075	12.8508
12.1	12.8789
12.1	12.9066
12.15	12.9339
12.15	12.961
12.15	12.9877
12.175	13.0051
12.2	13.019
12.2	13.0317
12.225	13.0439
12.25	13.0558
12.275	13.0676
12.275	13.0792
12.3	13.0951
12.325	13.1125
12.325	13.1303
12.35	13.1481
12.35	13.1657
12.375	13.1832
12.4	13.2006
12.4	13.2147
12.425	13.2277
12.45	13.2401
12.475	13.2523
12.55	13.2643
12.525	13.2762
12.525	13.2879
12.55	13.2996
12.575	13.3391
12.575	13.388
12.6	13.4398
12.625	13.4923
12.625	13.5446
12.65	13.5966
12.675	13.6294
12.675	13.6553
12.725	13.6787
12.75	13.701
12.725	13.7228
12.75	13.7443
12.775	13.7655
12.825	13.7834
12.8	13.7999
12.825	13.8159
12.85	13.8316
12.85	13.8471
12.85	13.8625
12.925	13.8776
12.9	13.8958
12.925	13.9149
12.95	13.9342
12.925	13.9534
12.975	13.9724
12.975	13.9913
13	14.01
13.025	14.0334
13.025	14.0582
13.075	14.0834
13.075	14.1086
13.1	14.1335
13.125	14.1583
13.125	14.1827
13.15	14.1959
13.15	14.205
13.175	14.2126
13.2	14.2197
13.2	14.2266
13.225	14.2333
13.275	14.24
13.275	14.2512
13.275	14.2639
13.275	14.2771
13.275	14.2904
13.3	14.3035
13.325	14.3166
13.35	14.3295
13.35	14.3521
13.35	14.378
13.375	14.4047
13.4	14.4316
13.425	14.4584
13.4	14.4849
13.425	14.5112
13.425	14.5043
13.475	14.4859
13.475	14.4637
13.5	14.4404
13.525	14.4167
13.5	14.3931
13.5	14.3697
13.525	14.3466
13.525	14.3421
13.55	14.3441
13.575	14.3484
13.575	14.3535
13.575	14.3587
13.6	14.364
13.6	14.3693
13.625	14.3629
13.625	14.3524
13.65	14.3407
13.675	14.3285
13.675	14.3163
13.7	14.3042
13.675	14.2921
13.725	14.303
13.725	14.3217
13.75	14.343
13.725	14.3651
13.725	14.3873
13.75	14.4094
13.75	14.4313
13.775	14.4564
13.8	14.4823
13.775	14.5084
13.825	14.5344
13.825	14.5602
13.825	14.5857
13.85	14.611
13.85	14.6231
13.85	14.6305
13.85	14.6363
13.875	14.6415
13.9	14.6465
13.9	14.6513
13.9	14.656
13.9	14.6703
13.9	14.6878
13.9	14.7062
13.925	14.7249
13.925	14.7435
13.925	14.762
13.875	14.7804
13.95	14.7905
13.925	14.7977
13.975	14.8039
13.975	14.8096
13.975	14.8152
13.975	14.8207
14	14.8261
13.975	14.8209
13.975	14.8121
14	14.8021
14	14.7918
14	14.7814
14	14.7711
14.025	14.7608
14.025	14.7507
14.025	14.7481
14.05	14.748
14.025	14.7489
14.025	14.7502
14.025	14.7515
14.05	14.7528
14.05	14.7541
14.05	14.7539
14.075	14.7532
14.025	14.7523
14.05	14.7514
14.05	14.7504
14	14.7494
14.075	14.7485
14.075	14.7491
14.05	14.7501
14.075	14.7514
14.075	14.7527
14.075	14.7541
14.1	14.7554
14.075	14.7567
14.075	14.7506
14.075	14.7419
14.075	14.7325
14.125	14.7228
14.075	14.7131
14.15	14.7034
14.075	14.6939
14.1	14.6918
14.1	14.6924
14.1	14.6938
14.1	14.6956
14.1	14.6975
14.1	14.6994
14.075	14.7012
14.075	14.7031
14.1	14.6933
14.1	14.6794
14.075	14.6643
14.1	14.6489
14.1	14.6334
14.125	14.618
14.125	14.6028
14.1	14.5934
14.1	14.5861
14.1	14.5796
14.075	14.5734
14.075	14.5674
14.075	14.5614
14.1	14.5555
14.1	14.5735
14.05	14.5997
14.075	14.6285
14.1	14.6581
14.075	14.6877
14.1	14.7171
14.1	14.7463
14.1	14.7573
14.1	14.762
14.075	14.7644
14.125	14.766
14.125	14.7674
14.1	14.7686
14.1	14.7698
14.1	14.7756
14.075	14.783
14.1	14.7909
14.125	14.7989
14.125	14.8069
14.175	14.8148
14.225	14.8227
14.25	14.8508
14.35	14.8857
14.45	14.9228
14.5	14.9603
14.6	14.9978
14.675	15.035
14.725	15.0719
14.825	15.1298
14.875	15.1946
14.925	15.2614
15	15.3284
15.075	15.3951
15.125	15.4612
15.2	15.5185
15.3	15.5724
15.325	15.6248
15.425	15.6762
15.45	15.7271
15.5	15.7774
15.5	15.7935
15.525	15.7977
15.525	15.7978
15.55	15.7964
15.55	15.7946
15.55	15.7925
15.6	15.7905
15.55	15.8124

## Sheet: Fig2d
Values composing the histograms
TRUE	Shuffled
0.476976	-0.00787357
0.0933166	-0.113573
0.0361072	0.184241
0.374514	0.0522714
-0.250474	0.0634453
0.232765	0.0302356
0.103516	-0.0630235
-0.0130829	0.0144544
0.207779	-0.0650262
0.245996	-0.0538135
0.321157	-0.26327
0.475805	-0.154749
0.33889	-0.0186667
-0.0390399	-0.0994938
-0.147551	0.0588031
0.193374	-0.0716604
0.270547	-0.147292
0.189609	0.13951
-0.0205862	0.0799433
0.138035	-0.0381866
0.395584	0.120284
0.15236	0.234253
0.0601171	0.0418193
0.117297	-0.0629181
0.21024	-0.0515455
0.153875	-0.0707514
0.0366646	-0.0625883
0.193889	0.104019
0.125127	-0.0146262
0.093016	0.217531
0.0779427	-0.117067
0.160821	-0.0168731
0.219291	0.18096
0.257547	0.00826494
-0.0292559	-0.0942088
0.407083	-0.543444
0.109156	-0.287747
0.131709	-0.0897674
0.0259437	-0.00763993
0.0859884	0.121799
0.4923	-0.0543327
0.176601	-0.0509333
0.149486	-0.110237
0.446432	-0.130891
-0.0500293	0.189719
-0.0236168	-0.101561
0.256614	-0.053683
0.195603	0.117511
0.31966	-0.129597
0.029509	0.054943
0.16224	0.0173828
0.411833	0.0099489
0.043733	0.0518931
0.0983193	-0.0432041
0.350835	0.149841
0.232294	-0.124234
0.0326081	0.0240139

## Sheet: Fig2e
Cell # sorted by SEM	chi	Estimation error of chi
1	0.857955	0.252013
2	0.219436	0.328856
3	0.599617	0.355651
4	0.166124	0.368431
5	1.66036	0.385983
6	0.164003	0.438621
7	0.332635	0.445853
8	-0.149235	0.449161
9	0.652401	0.450283
10	-0.159121	0.47818
11	0.704095	0.483236
12	1.76745	0.52263
13	1.62805	0.541781
14	1.05202	0.611228
15	1.76951	0.672671
16	1.26056	0.679718
17	1.26123	0.755585
18	3.34242	0.796851
19	0.54005	0.815644
20	-0.258257	1.00073
21	2.46239	1.25231
22	0.280213	1.34507
23	2.98124	1.91202
24	3.48394	2.10664
25	1.98837	3.08048
26	4.14073	11.3104
27	72.928	37.46
28	44.1354	41.0727

## Sheet: Fig2f
Monkey I		Monkey P
chi	Estimation error of chi	chi	Estimation error of chi
0.857955	0.252013	1.09854	0.286476
0.219436	0.328856	0.593008	0.313564
0.599617	0.355651	0.843023	0.359156
0.166124	0.368431	-0.144655	0.384631
1.66036	0.385983	0.330981	0.448992
0.164003	0.438621	1.00991	0.492435
0.332635	0.445853	1.2191	0.506647
-0.149235	0.449161	-0.152534	0.525799
0.652401	0.450283	1.76021	0.552168
-0.159121	0.47818	-0.132043	0.574693
0.704095	0.483236	0.744379	0.588396
1.76745	0.52263	1.91988	0.631764
1.62805	0.541781	1.80955	0.638873
1.05202	0.611228	1.77642	0.741841
1.76951	0.672671	1.90221	0.762857
1.26056	0.679718	0.961963	0.823482
1.26123	0.755585	2.50389	0.869152
3.34242	0.796851	0.493266	0.889924
0.54005	0.815644	0.878428	0.951177
-0.258257	1.00073	1.31983	0.969945
2.46239	1.25231	1.8802	0.992681
0.280213	1.34507	3.14595	1.06328
2.98124	1.91202	1.37627	1.1059
3.48394	2.10664	2.52883	1.10663
1.98837	3.08048	-2.18698	1.53375
4.14073	11.3104	0.352394	1.76398
72.928	37.46	4.67375	1.84674
44.1354	41.0727	4.32336	3.35539
		-3.76029	5.10899

[truncated: 9 more sheets: Fig3a, Fig3b, Fig4c, Fig4d, Fig5b, Fig5c, Fig5d, Fig5e, Fig5f]
